# Supplementary material for: Gene Expression Profiling of the Peritumoral Immune Cell Infiltrate of Penile Squamous Cell Carcinomas
Source: Int J Mol Sci. 2024 Nov 12;25(22):12142. doi: 10.3390/ijms252212142 (PMC11594387; doi:10.3390/ijms252212142)
Supplement: Supplementary file 1 [file ijms-25-12142-s001.zip]

Archive with 5 entries (5 files):
- Supplementary Figure S1.pptx
- Supplementary Figure S2 Heatmaps.pptx
- Supplementary Figure S3.pptx
- Supplementary Table S1.xlsx
- Supplementary Table S2 DE Results - LymphoCountmore (3).xlsx
