# Supplementary material for: Gene Expression Profiling of the Peritumoral Immune Cell Infiltrate of Penile Squamous Cell Carcinomas
Source: Int J Mol Sci. 2024 Nov 12;25(22):12142. doi: 10.3390/ijms252212142 (PMC11594387; doi:10.3390/ijms252212142)
Supplement: Supplementary file 1 [file ijms-25-12142-s001.zip › Supplementary Table S1.xlsx]

## Sheet: Tabelle1
	Supplementary Table S1: Peritumoral immune cell infiltrate density, p16 status and HPV infection status via VisionArray® HPV Chip 1.0
	Case number	Peritumoral immune cell infiltrate density	p16 immuno-histochemistry	HPV infection status via VisionArray® HPV Chip 1.0
	RW1	1	0	68a
	RW2	1	1	16
	RW3	3	1	0
	RW4	2	1	0
	RW5	1	0	0
	RW6	1	0	0
	RW7	2	0	0
	RW8	1	1	16
	RW9	1	0	0
	RW10	2	0	0
	RW11	1	0	0
	RW12	1	1	16, 56
