# Supplementary material for: Gene Expression Profiling of the Peritumoral Immune Cell Infiltrate of Penile Squamous Cell Carcinomas
Source: Int J Mol Sci. 2024 Nov 12;25(22):12142. doi: 10.3390/ijms252212142 (PMC11594387; doi:10.3390/ijms252212142)
Supplement: Supplementary file 1 [file ijms-25-12142-s001.zip › Supplementary Table S2 DE Results - LymphoCountmore (3).xlsx]

## Sheet: DE Results - LymphoCountmore (3
,"Log2 fold change","std error (log2)","Lower confidence limit (log2)","Upper confidence limit (log2)","Linear fold change","Lower confidence limit (linear)","Upper confidence limit (linear)","P-value","BY.p.value","method","Gene.sets","probe.ID"
GZMA-mRNA,3.77,0.352,3.08,4.46,13.6,8.44,22,2.04e-06,0.00866,"lm.nb","Cell Functions, Cytotoxicity","NM_006144.2:155"
MICB-mRNA,2,0.226,1.56,2.44,4,2.94,5.44,9.88e-06,0.021,"lm.nb","Regulation","NM_005931.3:1387"
GNLY-mRNA,3.29,0.397,2.51,4.06,9.75,5.69,16.7,1.69e-05,0.0239,"lm.nb","Cytotoxicity, Pathogen Defense","NM_006433.2:305"
KLRC2-mRNA,3.96,0.538,2.9,5.01,15.5,7.46,32.2,4.35e-05,0.0277,"lm.nb","NK Cell Functions","NM_002260.3:942"
KLRC1-mRNA,3.17,0.442,2.3,4.03,8.97,4.92,16.3,5.27e-05,0.0277,"lm.nb","NK Cell Functions, Regulation","NM_002259.3:335"
CD8A-mRNA,3.35,0.473,2.42,4.28,10.2,5.35,19.4,5.82e-05,0.0277,"lm.nb","Antigen Processing, Pathogen Defense, T-Cell Functions","NM_001768.5:1320"
GZMB-mRNA,3.86,0.548,2.79,4.94,14.5,6.91,30.6,5.96e-05,0.0277,"lm.nb","Cell Functions, Cytotoxicity","NM_004131.3:540"
IFNG-mRNA,3.72,0.531,2.68,4.76,13.2,6.41,27.2,6.29e-05,0.0277,"lm.nb","Cytokines, Interleukins, Leukocyte Functions, Macrophage Functions, NK Cell Functions, T-Cell Functions","NM_000619.2:970"
CCL5-mRNA,2.9,0.414,2.09,3.71,7.45,4.25,13.1,6.34e-05,0.0277,"lm.nb","Chemokines, Cytokines","NM_002985.2:280"
PRF1-mRNA,3.51,0.503,2.52,4.49,11.4,5.74,22.5,6.51e-05,0.0277,"lm.nb","Cytotoxicity, Pathogen Defense","NM_005041.3:2120"
ITGB2-mRNA,1.96,0.298,1.38,2.54,3.89,2.6,5.83,0.000101,0.0391,"lm.nb","Adhesion, Regulation","NM_000211.2:520"
GZMH-mRNA,3.82,0.606,2.63,5.01,14.1,6.2,32.2,0.000141,0.0469,"lm.nb","Cell Functions, Cytotoxicity","NM_033423.3:705"
TARP-mRNA,2.72,0.436,1.87,3.58,6.59,3.65,11.9,0.000152,0.0469,"lm.nb","Cell Functions","NM_001003799.1:560"
TBX21-mRNA,2.66,0.438,1.8,3.52,6.33,3.49,11.5,0.000184,0.0469,"lm.nb","Regulation, T-Cell Functions","NM_013351.1:890"
CD3G-mRNA,3.54,0.588,2.39,4.69,11.6,5.24,25.9,0.000196,0.0469,"lm.nb","Regulation, T-Cell Functions","NM_000073.2:404"
CD7-mRNA,2.79,0.468,1.87,3.71,6.93,3.67,13.1,0.000211,0.0469,"lm.nb","NK Cell Functions, Regulation, T-Cell Functions","NM_006137.6:440"
CLEC6A-mRNA,1.63,0.274,1.09,2.17,3.1,2.13,4.49,0.000214,0.0469,"lm.nb","","NM_001007033.1:342"
CD8B-mRNA,2.81,0.473,1.88,3.74,7.02,3.69,13.3,0.000216,0.0469,"lm.nb","Regulation, T-Cell Functions","NM_004931.3:440"
FCER1G-mRNA,1.94,0.327,1.3,2.58,3.84,2.47,5.99,0.000216,0.0469,"lm.nb","Regulation","NM_004106.1:36"
KLRK1-mRNA,3.38,0.569,2.26,4.49,10.4,4.79,22.5,0.000221,0.0469,"lm.nb","NK Cell Functions, Regulation","NM_007360.3:522"
IL18RAP-mRNA,2.79,0.479,1.85,3.73,6.9,3.6,13.2,0.000254,0.0479,"lm.nb","NK Cell Functions, T-Cell Functions","NM_003853.2:2412"
CHIT1-mRNA,2.14,0.368,1.42,2.86,4.4,2.67,7.25,0.000254,0.0479,"lm.nb","Cell Functions","NM_003465.2:410"
IL12RB1-mRNA,2.58,0.444,1.71,3.45,5.97,3.26,10.9,0.000259,0.0479,"lm.nb","NK Cell Functions, T-Cell Functions","NM_005535.1:225"
CCL8-mRNA,2.41,0.429,1.57,3.25,5.3,2.96,9.51,0.000331,0.0586,"lm.nb","Chemokines, Regulation","NM_005623.2:689"
CD48-mRNA,2.83,0.521,1.81,3.85,7.12,3.51,14.5,0.000412,0.07,"lm.nb","","NM_001778.2:270"
CXCL10-mRNA,4.07,0.756,2.59,5.56,16.8,6.03,47.1,0.000441,0.0717,"lm.nb","Chemokines, Cytokines, Pathogen Defense, Regulation, T-Cell Functions","NM_001565.1:40"
CCRL2-mRNA,1.48,0.28,0.935,2.03,2.8,1.91,4.09,0.000491,0.0717,"lm.nb","Chemokines","NM_003965.4:1110"
CXCR3-mRNA,2.99,0.564,1.88,4.09,7.94,3.69,17.1,0.000495,0.0717,"lm.nb","Chemokines, NK Cell Functions, T-Cell Functions","NM_001504.1:80"
TAP1-mRNA,1.86,0.352,1.17,2.55,3.64,2.25,5.87,0.000502,0.0717,"lm.nb","Antigen Processing","NM_000593.5:2075"
CD3D-mRNA,3.16,0.599,1.99,4.33,8.94,3.97,20.2,0.000507,0.0717,"lm.nb","Regulation","NM_000732.4:110"
IL2RG-mRNA,2.63,0.501,1.64,3.61,6.18,3.13,12.2,0.000535,0.0733,"lm.nb","Chemokines","NM_000206.1:595"
CCR5-mRNA,3.09,0.595,1.93,4.26,8.54,3.81,19.2,0.000564,0.0743,"lm.nb","Cytokines, T-Cell Functions","NM_000579.1:2730"
CTSW-mRNA,3.23,0.632,1.99,4.47,9.37,3.97,22.1,0.000636,0.0743,"lm.nb","Transporter Functions","NM_001335.3:1075"
LY86-mRNA,1.7,0.333,1.05,2.35,3.25,2.07,5.11,0.000637,0.0743,"lm.nb","","NM_004271.3:255"
TNFSF4-mRNA,1.98,0.388,1.22,2.74,3.95,2.33,6.7,0.000641,0.0743,"lm.nb","Chemokines, TNF Superfamily","NM_003326.2:545"
CD3E-mRNA,3,0.589,1.85,4.16,8.02,3.61,17.8,0.000642,0.0743,"lm.nb","B-Cell Functions, Cell Functions, T-Cell Functions","NM_000733.2:75"
CCR1-mRNA,1.68,0.33,1.04,2.33,3.21,2.05,5.02,0.000647,0.0743,"lm.nb","Chemokines, Cytokines, NK Cell Functions, Regulation, T-Cell Functions","NM_001295.2:535"
GZMK-mRNA,3.29,0.647,2.02,4.55,9.75,4.05,23.5,0.000664,0.0743,"lm.nb","Cell Functions, Cytotoxicity","NM_002104.2:700"
TNFSF13-mRNA,1.45,0.289,0.88,2.01,2.72,1.84,4.03,0.000733,0.0784,"lm.nb","Regulation, TNF Superfamily","NM_003808.3:810"
CCL4-mRNA,2.41,0.483,1.46,3.35,5.3,2.75,10.2,0.000756,0.0784,"lm.nb","Chemokines, Regulation","NM_002984.2:35"
HLA-DMB-mRNA,2,0.402,1.21,2.79,4.01,2.32,6.92,0.000756,0.0784,"lm.nb","Antigen Processing","NM_002118.3:20"
LTA-mRNA,2.35,0.477,1.41,3.28,5.09,2.67,9.73,0.000816,0.082,"lm.nb","Chemokines","NM_000595.2:885"
LTB-mRNA,2.29,0.466,1.38,3.21,4.9,2.6,9.23,0.00083,0.082,"lm.nb","Cytokines, TNF Superfamily","NM_002341.1:330"
TNFRSF1B-mRNA,1.72,0.354,1.03,2.42,3.3,2.04,5.34,9e-04,0.0855,"lm.nb","Chemokines, TNF Superfamily","NM_001066.2:835"
KLRD1-mRNA,3,0.619,1.79,4.21,7.99,3.45,18.5,0.000916,0.0855,"lm.nb","NK Cell Functions, Regulation","NM_002262.3:542"
LYN-mRNA,1.78,0.369,1.06,2.51,3.45,2.09,5.69,0.000926,0.0855,"lm.nb","Regulation","NM_002350.1:1285"
LCK-mRNA,2.59,0.539,1.53,3.65,6.02,2.9,12.5,0.000962,0.087,"lm.nb","Regulation, T-Cell Functions","NM_005356.2:1260"
C2-mRNA,1.63,0.342,0.961,2.3,3.1,1.95,4.93,0.00101,0.0878,"lm.nb","Complement","NM_000063.3:1075"
CD2-mRNA,2.94,0.619,1.72,4.15,7.65,3.3,17.7,0.00105,0.0878,"lm.nb","NK Cell Functions, T-Cell Functions","NM_001767.3:687"
TIGIT-mRNA,2.91,0.613,1.71,4.11,7.51,3.27,17.3,0.00105,0.0878,"lm.nb","T-Cell Functions","NM_173799.2:1968"
CD247-mRNA,2.93,0.618,1.72,4.14,7.62,3.29,17.6,0.00105,0.0878,"lm.nb","Regulation","NM_198053.1:1490"
CD96-mRNA,2.77,0.599,1.6,3.95,6.84,3.03,15.4,0.00123,0.101,"lm.nb","Regulation","NM_005816.4:1355"
CD84-mRNA,2.04,0.442,1.17,2.91,4.11,2.26,7.5,0.00126,0.101,"lm.nb","","NM_001184879.1:28"
IL2RB-mRNA,2.75,0.597,1.58,3.92,6.71,2.98,15.1,0.00129,0.102,"lm.nb","Cytokines","NM_000878.2:1980"
CD4-mRNA,2.12,0.466,1.21,3.03,4.35,2.31,8.19,0.00138,0.102,"lm.nb","","NM_000616.4:975"
TNFSF13B-mRNA,2.39,0.525,1.36,3.42,5.23,2.56,10.7,0.0014,0.102,"lm.nb","Regulation, TNF Superfamily","NM_006573.4:1430"
CXCL11-mRNA,4.01,0.886,2.27,5.74,16.1,4.83,53.5,0.00144,0.102,"lm.nb","Chemokines, NK Cell Functions, T-Cell Functions","NM_005409.4:282"
IFIT2-mRNA,2.07,0.457,1.17,2.96,4.19,2.25,7.8,0.00144,0.102,"lm.nb","Chemokines","NM_001547.4:1995"
FUT7-mRNA,2.24,0.498,1.26,3.21,4.72,2.4,9.28,0.0015,0.102,"lm.nb","Leukocyte Functions","NM_004479.3:1710"
CTSS-mRNA,2.08,0.464,1.17,2.99,4.24,2.26,7.96,0.00151,0.102,"lm.nb","","NM_004079.3:685"
JAK3-mRNA,2.05,0.458,1.15,2.95,4.14,2.22,7.72,0.00154,0.102,"lm.nb","Cytokines, Regulation","NM_000215.2:1715"
LAG3-mRNA,2.67,0.597,1.5,3.84,6.38,2.83,14.4,0.00154,0.102,"lm.nb","Regulation, T-Cell Functions","NM_002286.5:1735"
CARD9-mRNA,1.19,0.266,0.669,1.71,2.28,1.59,3.28,0.00155,0.102,"lm.nb","","NM_052813.4:1525"
CD37-mRNA,2.16,0.485,1.21,3.11,4.48,2.32,8.66,0.00157,0.102,"lm.nb","","NM_001774.2:535"
PIK3CG-mRNA,1.94,0.434,1.09,2.79,3.83,2.12,6.91,0.00157,0.102,"lm.nb","","NM_002649.2:2125"
CXCR6-mRNA,3.29,0.743,1.84,4.75,9.81,3.57,26.9,0.00164,0.105,"lm.nb","Chemokines","NM_006564.1:95"
ITGAX-mRNA,1.62,0.368,0.904,2.35,3.08,1.87,5.08,0.00167,0.106,"lm.nb","Adhesion","NM_000887.3:700"
CD53-mRNA,2.32,0.527,1.28,3.35,4.99,2.44,10.2,0.00173,0.108,"lm.nb","","NM_001040033.1:835"
XCR1-mRNA,1.82,0.421,0.991,2.64,3.52,1.99,6.24,0.00195,0.117,"lm.nb","Chemokines","NM_005283.2:700"
SPN-mRNA,2.33,0.54,1.27,3.39,5.03,2.41,10.5,0.00195,0.117,"lm.nb","Regulation","NM_003123.3:2345"
TNFRSF9-mRNA,2.52,0.586,1.38,3.67,5.75,2.6,12.7,0.00196,0.117,"lm.nb","TNF Superfamily","NM_001561.4:255"
CXCL16-mRNA,0.898,0.209,0.488,1.31,1.86,1.4,2.47,0.002,0.118,"lm.nb","Chemokines","NM_001100812.1:850"
CD6-mRNA,2.55,0.599,1.38,3.73,5.87,2.6,13.3,0.00211,0.122,"lm.nb","Cell Functions","NM_006725.3:1280"
BTLA-mRNA,2.24,0.528,1.21,3.28,4.74,2.31,9.71,0.00213,0.122,"lm.nb","Cell Functions","NM_181780.2:305"
CD274-mRNA,2.3,0.542,1.24,3.36,4.93,2.36,10.3,0.00215,0.122,"lm.nb","B-Cell Functions, Cell Functions, T-Cell Functions","NM_014143.3:1245"
CCL3L1-mRNA,2.21,0.522,1.18,3.23,4.62,2.27,9.38,0.0022,0.123,"lm.nb","Cytokines","NM_021006.4:421"
ICAM1-mRNA,1.61,0.382,0.865,2.36,3.06,1.82,5.14,0.00222,0.123,"lm.nb","Adhesion, Regulation","NM_000201.2:2253"
PTPRC-mRNA,2.33,0.555,1.24,3.42,5.03,2.37,10.7,0.0023,0.125,"lm.nb","B-Cell Functions, T-Cell Functions","NM_080921.3:258"
PDCD1-mRNA,3.13,0.748,1.67,4.6,8.77,3.18,24.2,0.00234,0.126,"lm.nb","Regulation","NM_005018.1:175"
IRF8-mRNA,2.25,0.542,1.19,3.31,4.76,2.28,9.95,0.00247,0.131,"lm.nb","Chemokines, Regulation","NM_002163.2:253"
PDCD1LG2-mRNA,1.87,0.451,0.986,2.75,3.65,1.98,6.74,0.0025,0.131,"lm.nb","","NM_025239.3:235"
ITK-mRNA,2.83,0.689,1.48,4.18,7.1,2.79,18.1,0.00265,0.137,"lm.nb","","NM_005546.3:3430"
C1QA-mRNA,2.45,0.601,1.27,3.63,5.46,2.41,12.3,0.00278,0.14,"lm.nb","Complement","NM_015991.2:718"
GZMM-mRNA,2.12,0.522,1.1,3.15,4.36,2.15,8.86,0.00278,0.14,"lm.nb","Cell Functions, Cytotoxicity","NM_005317.2:669"
LAIR2-mRNA,1.74,0.427,0.901,2.57,3.33,1.87,5.95,0.00279,0.14,"lm.nb","Cell Functions","NM_002288.3:524"
CXCL9-mRNA,3.22,0.795,1.67,4.78,9.35,3.17,27.5,0.00286,0.141,"lm.nb","Chemokines, Regulation, T-Cell Functions","NM_002416.1:1975"
GTF3C1-mRNA,-0.732,0.181,-1.09,-0.378,0.602,0.471,0.77,0.00288,0.141,"lm.nb","Cell Functions","NM_001520.3:2904"
HLA-G-mRNA,1.83,0.454,0.942,2.72,3.56,1.92,6.6,0.00295,0.141,"lm.nb","Regulation","NM_002127.4:1180"
CMKLR1-mRNA,2.08,0.516,1.07,3.1,4.24,2.1,8.55,0.00295,0.141,"lm.nb","Chemokines","NM_004072.1:770"
DDX58-mRNA,1.55,0.388,0.792,2.31,2.94,1.73,4.98,0.00311,0.146,"lm.nb","","NM_014314.3:2130"
CYFIP2-mRNA,1.93,0.482,0.982,2.87,3.8,1.98,7.32,0.00312,0.146,"lm.nb","","NM_001037332.2:4043"
C3AR1-mRNA,1.58,0.396,0.803,2.36,2.99,1.75,5.12,0.00317,0.146,"lm.nb","Regulation","NM_004054.2:415"
CD1E-mRNA,1.46,0.369,0.739,2.19,2.76,1.67,4.55,0.00328,0.15,"lm.nb","Antigen Processing","NM_001042583.1:180"
CCL3-mRNA,1.67,0.423,0.844,2.5,3.19,1.79,5.66,0.00332,0.15,"lm.nb","Chemokines, Regulation","NM_002983.2:159"
CYBB-mRNA,2.33,0.594,1.17,3.49,5.03,2.24,11.3,0.0035,0.154,"lm.nb","","NM_000397.3:2686"
TLR8-mRNA,1.78,0.453,0.888,2.66,3.42,1.85,6.33,0.0035,0.154,"lm.nb","TLR","NM_016610.2:2310"
ITGAL-mRNA,2.45,0.625,1.22,3.67,5.45,2.33,12.7,0.00356,0.154,"lm.nb","Adhesion, Regulation","NM_002209.2:3905"
SH2D1A-mRNA,3.33,0.852,1.66,5,10,3.15,31.9,0.00359,0.154,"lm.nb","","NM_001114937.2:495"
MARCO-mRNA,1.88,0.481,0.936,2.82,3.68,1.91,7.08,0.0036,0.154,"lm.nb","","NM_006770.3:1434"
ICOS-mRNA,2.44,0.626,1.21,3.66,5.42,2.31,12.7,0.00366,0.155,"lm.nb","Cell Functions","NM_012092.2:640"
LTF-mRNA,3.38,0.871,1.67,5.08,10.4,3.18,33.9,0.00375,0.158,"lm.nb","","NM_002343.2:590"
HLA-DRA-mRNA,1.9,0.49,0.936,2.86,3.73,1.91,7.25,0.0038,0.158,"lm.nb","Antigen Processing","NM_019111.3:335"
SELPLG-mRNA,1.61,0.419,0.793,2.44,3.06,1.73,5.41,0.00389,0.16,"lm.nb","","NM_001206609.1:326"
C1QB-mRNA,2.42,0.634,1.18,3.66,5.34,2.26,12.6,0.00412,0.168,"lm.nb","Complement","NM_000491.3:819"
ZNF205-mRNA,-0.687,0.181,-1.04,-0.332,0.621,0.486,0.794,0.00426,0.172,"lm.nb","","NM_001031686.1:573"
TAP2-mRNA,1.32,0.351,0.635,2.01,2.5,1.55,4.04,0.00442,0.175,"lm.nb","Antigen Processing","NM_000544.3:909"
CD22-mRNA,2.57,0.682,1.23,3.91,5.93,2.35,15,0.00443,0.175,"lm.nb","","NM_001771.2:2515"
CSF1-mRNA,1.4,0.372,0.672,2.13,2.64,1.59,4.38,0.00445,0.175,"lm.nb","","NM_000757.4:823"
INPP5D-mRNA,2.17,0.577,1.04,3.3,4.5,2.05,9.86,0.0045,0.175,"lm.nb","Regulation","NM_005541.3:4075"
CD68-mRNA,1.36,0.363,0.65,2.07,2.57,1.57,4.21,0.00456,0.176,"lm.nb","Cell Functions","NM_001251.2:1140"
SLAMF6-mRNA,2.42,0.646,1.15,3.68,5.34,2.22,12.9,0.00462,0.177,"lm.nb","","NM_001184714.1:1032"
LILRB1-mRNA,1.87,0.5,0.888,2.85,3.65,1.85,7.2,0.00467,0.177,"lm.nb","NK Cell Functions, Regulation, T-Cell Functions","NM_001081637.1:2332"
CD40LG-mRNA,2.1,0.562,0.994,3.2,4.27,1.99,9.17,0.0047,0.177,"lm.nb","Regulation","NM_000074.2:1225"
HLA-DMA-mRNA,1.53,0.414,0.723,2.35,2.9,1.65,5.09,0.00488,0.179,"lm.nb","Antigen Processing, Regulation","NM_006120.3:380"
ZAP70-mRNA,2.23,0.602,1.05,3.41,4.69,2.07,10.6,0.0049,0.179,"lm.nb","","NM_001079.3:1175"
IL15-mRNA,1.7,0.458,0.798,2.59,3.24,1.74,6.04,0.0049,0.179,"lm.nb","Interleukins, Regulation","NM_172174.1:1685"
CD19-mRNA,2.47,0.669,1.16,3.79,5.56,2.24,13.8,0.00493,0.179,"lm.nb","B-Cell Functions, Regulation","NM_001770.4:1770"
IL21R-mRNA,2.6,0.704,1.22,3.98,6.07,2.33,15.8,0.00497,0.179,"lm.nb","Cell Functions","NM_021798.2:2080"
CD244-mRNA,2.74,0.751,1.27,4.22,6.7,2.42,18.6,0.00527,0.188,"lm.nb","","NM_016382.2:1150"
JAK2-mRNA,1.01,0.277,0.469,1.56,2.02,1.38,2.94,0.00531,0.188,"lm.nb","Cytokines, Regulation","NM_004972.2:455"
CD80-mRNA,1.92,0.527,0.882,2.95,3.77,1.84,7.72,0.00546,0.19,"lm.nb","B-Cell Functions, Macrophage Functions, Regulation, T-Cell Functions","NM_005191.3:1288"
TXK-mRNA,2.06,0.566,0.946,3.17,4.16,1.93,8.97,0.00547,0.19,"lm.nb","","NM_003328.1:800"
TNFSF14-mRNA,1.76,0.486,0.811,2.72,3.4,1.75,6.57,0.00549,0.19,"lm.nb","Cytokines, Regulation, T-Cell Functions, TNF Superfamily","NM_003807.3:612"
CKLF-mRNA,1.25,0.344,0.572,1.92,2.37,1.49,3.79,0.00553,0.19,"lm.nb","Chemokines","NM_181640.2:275"
ITGA4-mRNA,1.25,0.345,0.569,1.92,2.37,1.48,3.79,0.00565,0.192,"lm.nb","Adhesion, Regulation","NM_000885.4:975"
FCGR3A-mRNA,2.24,0.627,1.01,3.47,4.73,2.02,11.1,0.00597,0.201,"lm.nb","Regulation","NM_000569.6:1644"
CCL13-mRNA,2.76,0.777,1.24,4.29,6.79,2.36,19.5,0.00617,0.206,"lm.nb","Chemokines","NM_005408.2:320"
CTLA4-mRNA,2.03,0.575,0.906,3.16,4.09,1.87,8.94,0.00636,0.211,"lm.nb","B-Cell Functions, T-Cell Functions","NM_005214.3:405"
PAX5-mRNA,1.59,0.452,0.706,2.48,3.02,1.63,5.57,0.00649,0.214,"lm.nb","","NM_016734.1:2288"
FCGR2A-mRNA,1.42,0.403,0.628,2.21,2.67,1.55,4.62,0.00655,0.214,"lm.nb","Transporter Functions","NM_021642.3:60"
EGR2-mRNA,1.65,0.47,0.723,2.57,3.13,1.65,5.93,0.00675,0.219,"lm.nb","Regulation","NM_000399.3:1891"
LAMP3-mRNA,1.64,0.469,0.719,2.56,3.12,1.65,5.9,0.0068,0.219,"lm.nb","Cell Functions","NM_014398.3:1400"
CD79B-mRNA,2.16,0.623,0.945,3.38,4.48,1.92,10.4,0.00697,0.222,"lm.nb","B-Cell Functions","NM_021602.2:24"
CTSH-mRNA,0.994,0.286,0.433,1.55,1.99,1.35,2.94,0.007,0.222,"lm.nb","","NM_004390.3:344"
ICAM3-mRNA,1.56,0.451,0.677,2.44,2.95,1.6,5.44,0.00714,0.225,"lm.nb","Adhesion, Regulation","NM_002162.3:1225"
CD5-mRNA,2.35,0.68,1.01,3.68,5.09,2.02,12.8,0.00724,0.226,"lm.nb","B-Cell Functions, Regulation, T-Cell Functions","NM_014207.2:1295"
SLAMF7-mRNA,1.89,0.551,0.811,2.97,3.71,1.75,7.84,0.00748,0.23,"lm.nb","","NM_021181.3:215"
TLR10-mRNA,1.83,0.533,0.785,2.88,3.56,1.72,7.34,0.00749,0.23,"lm.nb","TLR","NM_030956.2:2246"
CCR4-mRNA,1.94,0.566,0.831,3.05,3.84,1.78,8.28,0.00752,0.23,"lm.nb","Chemokines, Cytokines, Regulation, T-Cell Functions","NM_005508.4:35"
CD180-mRNA,1.81,0.528,0.773,2.84,3.5,1.71,7.17,0.00758,0.23,"lm.nb","","NM_005582.2:1036"
NCF4-mRNA,1.34,0.391,0.571,2.1,2.53,1.49,4.3,0.00763,0.23,"lm.nb","","NM_000631.4:210"
CASP3-mRNA,0.761,0.224,0.322,1.2,1.69,1.25,2.3,0.00789,0.236,"lm.nb","Cell Cycle, Regulation","NM_032991.2:685"
HAVCR2-mRNA,1.98,0.582,0.834,3.12,3.93,1.78,8.67,0.00796,0.236,"lm.nb","Cell Functions","NM_032782.3:955"
PRKCD-mRNA,0.465,0.137,0.196,0.734,1.38,1.15,1.66,0.00808,0.238,"lm.nb","Senescence","NM_006254.3:2165"
IL2RA-mRNA,2.24,0.662,0.94,3.54,4.72,1.92,11.6,0.00812,0.238,"lm.nb","Regulation","NM_000417.1:1000"
HLA-B-mRNA,1.33,0.395,0.558,2.11,2.52,1.47,4.3,0.00821,0.238,"lm.nb","Antigen Processing, Cytotoxicity, Regulation","NM_005514.6:937"
IL10RA-mRNA,1.88,0.558,0.786,2.97,3.68,1.72,7.86,0.00829,0.238,"lm.nb","Cytokines","NM_001558.2:150"
SELL-mRNA,2.63,0.78,1.1,4.15,6.17,2.14,17.8,0.0083,0.238,"lm.nb","Regulation","NR_029467.1:1585"
PSMB8-mRNA,1.1,0.329,0.457,1.75,2.15,1.37,3.35,0.00853,0.243,"lm.nb","Chemokines","NM_004159.4:1215"
ITGAE-mRNA,0.983,0.294,0.407,1.56,1.98,1.33,2.95,0.00858,0.243,"lm.nb","Adhesion","NM_002208.4:3405"
NLRP3-mRNA,0.987,0.298,0.403,1.57,1.98,1.32,2.97,0.00902,0.254,"lm.nb","","NM_001079821.2:415"
IRAK4-mRNA,0.559,0.17,0.227,0.892,1.47,1.17,1.86,0.00929,0.258,"lm.nb","","NM_016123.1:2175"
TNFSF8-mRNA,1.19,0.361,0.482,1.9,2.28,1.4,3.73,0.00929,0.258,"lm.nb","Cytokines, TNF Superfamily","NM_001244.3:518"
IL22RA2-mRNA,2.09,0.635,0.841,3.33,4.25,1.79,10.1,0.00947,0.261,"lm.nb","Chemokines","NM_181310.1:290"
CCR2-mRNA,1.64,0.499,0.658,2.62,3.11,1.58,6.13,0.00956,0.262,"lm.nb","Cytokines","NM_001123041.2:743"
HLA-DPB1-mRNA,1.85,0.567,0.741,2.97,3.61,1.67,7.81,0.00973,0.265,"lm.nb","Antigen Processing","NM_002121.4:931"
TLR1-mRNA,1.55,0.476,0.618,2.49,2.93,1.54,5.6,0.00986,0.267,"lm.nb","Microglial Functions, TLR","NM_003263.3:545"
LILRB2-mRNA,1.54,0.476,0.611,2.48,2.92,1.53,5.56,0.0101,0.271,"lm.nb","Regulation","NM_005874.1:595"
IFITM1-mRNA,1.4,0.433,0.555,2.25,2.65,1.47,4.77,0.0101,0.271,"lm.nb","Regulation","NM_003641.3:482"
HLA-DPA1-mRNA,1.71,0.532,0.672,2.76,3.28,1.59,6.76,0.0105,0.278,"lm.nb","Antigen Processing","NM_033554.2:857"
LCP1-mRNA,1.94,0.604,0.758,3.13,3.84,1.69,8.74,0.0106,0.279,"lm.nb","Leukocyte Functions, Macrophage Functions, T-Cell Functions","NM_002298.4:3195"
CXCR4-mRNA,2.14,0.669,0.833,3.45,4.42,1.78,11,0.0107,0.282,"lm.nb","Cell Cycle, Cell Functions, Chemokines, Regulation","NM_003467.2:1335"
TNFRSF4-mRNA,1.71,0.535,0.659,2.76,3.26,1.58,6.75,0.011,0.286,"lm.nb","TNF Superfamily","NM_003327.2:200"
CD28-mRNA,2.16,0.68,0.829,3.5,4.48,1.78,11.3,0.0112,0.291,"lm.nb","","NM_001243078.1:2065"
FLT3-mRNA,2.39,0.757,0.908,3.88,5.25,1.88,14.7,0.0116,0.297,"lm.nb","","NM_004119.1:580"
IRF2-mRNA,0.863,0.275,0.323,1.4,1.82,1.25,2.64,0.012,0.308,"lm.nb","Chemokines, Regulation","NM_002199.3:1624"
IL16-mRNA,1.8,0.577,0.674,2.93,3.49,1.59,7.64,0.0122,0.31,"lm.nb","Interleukins","NM_004513.4:1262"
IDO1-mRNA,2.8,0.896,1.04,4.56,6.97,2.06,23.5,0.0122,0.31,"lm.nb","Cytokines, T-Cell Functions","NM_002164.3:50"
LCN2-mRNA,2.32,0.744,0.859,3.78,4.98,1.81,13.7,0.0124,0.313,"lm.nb","","NM_005564.3:325"
SOCS1-mRNA,1.65,0.535,0.6,2.7,3.13,1.52,6.48,0.0131,0.328,"lm.nb","B-Cell Functions, Cell Functions, T-Cell Functions","NM_003745.1:1025"
SYK-mRNA,1.12,0.364,0.405,1.83,2.17,1.32,3.56,0.0133,0.329,"lm.nb","Macrophage Functions","NM_003177.3:1685"
BATF-mRNA,1.79,0.584,0.647,2.94,3.46,1.57,7.66,0.0134,0.331,"lm.nb","Cell Functions","NM_006399.3:293"
IL32-mRNA,1.59,0.523,0.569,2.62,3.02,1.48,6.14,0.0138,0.339,"lm.nb","Chemokines, Interleukins","NM_004221.4:358"
SLAMF1-mRNA,2.25,0.74,0.802,3.7,4.77,1.74,13,0.0139,0.339,"lm.nb","","NM_003037.2:580"
MS4A1-mRNA,3.11,1.02,1.11,5.11,8.62,2.15,34.5,0.0139,0.339,"lm.nb","B-Cell Functions","NM_152866.2:620"
TNFSF12-mRNA,1.07,0.352,0.375,1.76,2.09,1.3,3.38,0.0144,0.347,"lm.nb","Chemokines, TNF Superfamily","NM_003809.2:339"
TNFRSF18-mRNA,1.66,0.551,0.581,2.74,3.16,1.5,6.68,0.0146,0.348,"lm.nb","TNF Superfamily","NM_004195.2:445"
ISG20-mRNA,1.73,0.575,0.604,2.86,3.32,1.52,7.24,0.0147,0.348,"lm.nb","","NM_002201.4:358"
KLRF1-mRNA,1.45,0.481,0.505,2.39,2.73,1.42,5.25,0.0147,0.348,"lm.nb","Cell Functions, NK Cell Functions","NM_016523.1:275"
CD36-mRNA,-2.12,0.703,-3.49,-0.737,0.231,0.0888,0.6,0.0147,0.348,"lm.nb","Transporter Functions","NM_001001548.2:705"
ABCB1-mRNA,1.06,0.356,0.366,1.76,2.09,1.29,3.39,0.0152,0.357,"lm.nb","","NM_000927.3:3910"
ITGAM-mRNA,1.33,0.447,0.457,2.21,2.52,1.37,4.62,0.0154,0.359,"lm.nb","Adhesion, Transporter Functions","NM_000632.3:515"
SIGLEC1-mRNA,1.6,0.546,0.534,2.68,3.04,1.45,6.39,0.0166,0.383,"lm.nb","Transporter Functions","NM_023068.3:5165"
CSF2RB-mRNA,1.29,0.439,0.428,2.15,2.44,1.35,4.44,0.0166,0.383,"lm.nb","Chemokines","NM_000395.2:3300"
BAX-mRNA,0.505,0.173,0.165,0.844,1.42,1.12,1.8,0.0173,0.397,"lm.nb","Cell Cycle, Regulation","NM_138761.3:342"
IL18R1-mRNA,1.34,0.462,0.43,2.24,2.53,1.35,4.73,0.0179,0.408,"lm.nb","NK Cell Functions, T-Cell Functions","NM_003855.2:2025"
MAVS-mRNA,-0.743,0.258,-1.25,-0.237,0.598,0.421,0.848,0.0182,0.413,"lm.nb","","NM_020746.3:3460"
PSMB9-mRNA,1.56,0.541,0.495,2.62,2.94,1.41,6.13,0.0183,0.413,"lm.nb","Antigen Processing","NM_002800.4:455"
LY9-mRNA,2.17,0.755,0.689,3.65,4.5,1.61,12.5,0.0184,0.413,"lm.nb","","NM_001033667.1:260"
BST1-mRNA,1.01,0.352,0.319,1.7,2.01,1.25,3.25,0.0186,0.416,"lm.nb","","NM_004334.2:710"
KLRG1-mRNA,1.66,0.58,0.519,2.79,3.15,1.43,6.93,0.0189,0.421,"lm.nb","NK Cell Functions, Regulation","NM_005810.3:65"
MAPK8-mRNA,-0.446,0.157,-0.755,-0.138,0.734,0.593,0.909,0.0195,0.432,"lm.nb","","NM_002750.2:945"
CLEC7A-mRNA,1.06,0.374,0.326,1.79,2.08,1.25,3.46,0.0197,0.434,"lm.nb","","NM_197954.2:55"
KLRB1-mRNA,2.68,0.958,0.804,4.56,6.42,1.75,23.6,0.0207,0.452,"lm.nb","Chemokines, NK Cell Functions","NM_002258.2:85"
TLR4-mRNA,1.39,0.497,0.417,2.37,2.62,1.34,5.15,0.0207,0.452,"lm.nb","Microglial Functions, TLR","NM_138554.2:2570"
CFP-mRNA,1.21,0.432,0.36,2.05,2.31,1.28,4.15,0.021,0.455,"lm.nb","","NM_002621.2:380"
HCK-mRNA,1.12,0.404,0.33,1.91,2.18,1.26,3.77,0.0215,0.463,"lm.nb","Leukocyte Functions","NM_002110.2:260"
FOXP3-mRNA,1.66,0.605,0.477,2.85,3.17,1.39,7.21,0.0226,0.482,"lm.nb","Cytokines, T-Cell Functions","NM_014009.3:1230"
NFATC4-mRNA,-1.28,0.467,-2.2,-0.367,0.411,0.218,0.775,0.0226,0.482,"lm.nb","","NM_001136022.2:2296"
BCL2-mRNA,1.18,0.429,0.336,2.02,2.26,1.26,4.05,0.0227,0.482,"lm.nb","Cell Cycle","NM_000657.2:947"
HLA-A-mRNA,1.11,0.404,0.315,1.9,2.16,1.24,3.73,0.0229,0.482,"lm.nb","Antigen Processing, Cytotoxicity, Regulation","NM_002116.5:1000"
CD83-mRNA,1.35,0.493,0.384,2.32,2.55,1.3,4.98,0.0229,0.482,"lm.nb","","NM_004233.3:1960"
IL7-mRNA,1.14,0.419,0.324,1.97,2.21,1.25,3.91,0.0231,0.484,"lm.nb","Interleukins","NM_000880.2:38"
IL17RA-mRNA,0.468,0.172,0.131,0.805,1.38,1.1,1.75,0.0234,0.486,"lm.nb","Cell Functions","NM_014339.6:482"
STAT1-mRNA,1.35,0.495,0.378,2.32,2.54,1.3,4.98,0.0235,0.486,"lm.nb","Chemokines, Regulation","NM_007315.2:205"
CXCL13-mRNA,2.83,1.05,0.777,4.89,7.12,1.71,29.6,0.0244,0.502,"lm.nb","Chemokines","NM_006419.2:210"
ETS1-mRNA,1.27,0.471,0.348,2.2,2.42,1.27,4.58,0.0245,0.502,"lm.nb","Senescence","NM_005238.3:4625"
TOLLIP-mRNA,-0.671,0.25,-1.16,-0.181,0.628,0.447,0.882,0.0251,0.514,"lm.nb","","NM_019009.2:1320"
TCF7-mRNA,1.18,0.443,0.316,2.05,2.27,1.24,4.15,0.0255,0.519,"lm.nb","Regulation","NM_003202.2:2420"
CD74-mRNA,1.29,0.491,0.333,2.26,2.45,1.26,4.78,0.027,0.547,"lm.nb","","NM_001025159.1:964"
IL12RB2-mRNA,1.57,0.599,0.399,2.75,2.98,1.32,6.72,0.0276,0.554,"lm.nb","Cytokines, NK Cell Functions, T-Cell Functions","NM_001559.2:1315"
CD163-mRNA,1.7,0.648,0.43,2.97,3.25,1.35,7.84,0.0276,0.554,"lm.nb","Transporter Functions","NM_004244.4:1630"
FOS-mRNA,-1.27,0.485,-2.22,-0.319,0.415,0.215,0.801,0.0279,0.556,"lm.nb","","NM_005252.2:1475"
IL7R-mRNA,1.68,0.646,0.417,2.95,3.21,1.34,7.73,0.0285,0.565,"lm.nb","Cytokines","NM_002185.2:1610"
AMICA1-mRNA,1.62,0.628,0.391,2.85,3.08,1.31,7.22,0.0296,0.585,"lm.nb","Regulation","NM_153206.2:620"
CD1D-mRNA,1.58,0.615,0.374,2.78,2.99,1.3,6.88,0.0303,0.596,"lm.nb","B-Cell Functions, Cell Functions, T-Cell Functions","NM_001766.3:1428"
CD27-mRNA,2,0.784,0.463,3.54,4,1.38,11.6,0.0312,0.606,"lm.nb","B-Cell Functions, T-Cell Functions","NM_001242.4:330"
ADORA2A-mRNA,1.27,0.499,0.294,2.25,2.42,1.23,4.76,0.0312,0.606,"lm.nb","Cell Functions","NM_000675.3:1095"
CLEC4A-mRNA,1.2,0.471,0.277,2.12,2.3,1.21,4.35,0.0312,0.606,"lm.nb","","NM_194448.2:388"
DOCK9-mRNA,-0.494,0.196,-0.878,-0.111,0.71,0.544,0.926,0.0323,0.619,"lm.nb","Cell Functions","NM_001130048.1:1020"
CD40-mRNA,1.35,0.534,0.303,2.4,2.55,1.23,5.26,0.0323,0.619,"lm.nb","Regulation","NM_001250.4:1265"
FCGR1A-mRNA,1.05,0.414,0.235,1.86,2.07,1.18,3.63,0.0324,0.619,"lm.nb","","NM_000566.3:1545"
CD14-mRNA,0.92,0.366,0.202,1.64,1.89,1.15,3.11,0.0331,0.631,"lm.nb","","NM_000591.2:885"
NFATC2-mRNA,1.33,0.529,0.291,2.36,2.51,1.22,5.15,0.0333,0.631,"lm.nb","Regulation","NM_012340.3:1815"
TNFRSF14-mRNA,0.987,0.396,0.21,1.76,1.98,1.16,3.39,0.0344,0.65,"lm.nb","B-Cell Functions, Regulation, T-Cell Functions, TNF Superfamily","NM_003820.2:916"
CXCL14-mRNA,-2.4,0.966,-4.29,-0.504,0.19,0.0511,0.705,0.0349,0.656,"lm.nb","Chemokines","NM_004887.4:1125"
CCR7-mRNA,2.08,0.839,0.434,3.72,4.23,1.35,13.2,0.0351,0.657,"lm.nb","Chemokines, Regulation","NM_001838.2:1610"
CSF1R-mRNA,1.07,0.433,0.219,1.91,2.1,1.16,3.77,0.0358,0.667,"lm.nb","","NM_005211.2:3775"
CX3CL1-mRNA,1.68,0.683,0.344,3.02,3.21,1.27,8.12,0.0359,0.667,"lm.nb","Chemokines, Leukocyte Functions","NM_002996.3:140"
RORA-mRNA,-0.925,0.377,-1.66,-0.185,0.527,0.316,0.88,0.0367,0.679,"lm.nb","Regulation","NM_134261.2:1715"
VCAM1-mRNA,1.65,0.678,0.325,2.98,3.15,1.25,7.91,0.0374,0.688,"lm.nb","Adhesion, Regulation","NM_001078.3:2535"
OAS3-mRNA,1.03,0.422,0.2,1.85,2.04,1.15,3.61,0.0377,0.69,"lm.nb","Cytokines, Pathogen Defense","NM_006187.2:4980"
TLR7-mRNA,1.45,0.596,0.28,2.61,2.73,1.21,6.12,0.038,0.692,"lm.nb","Microglial Functions, TLR","NM_016562.3:4120"
CXCR5-mRNA,1.65,0.683,0.315,2.99,3.15,1.24,7.96,0.0385,0.698,"lm.nb","B-Cell Functions, Chemokines, T-Cell Functions","NM_001716.3:2618"
IL15RA-mRNA,0.777,0.321,0.148,1.41,1.71,1.11,2.65,0.0386,0.698,"lm.nb","Chemokines","NM_002189.2:505"
LAMP2-mRNA,-0.807,0.334,-1.46,-0.153,0.571,0.363,0.9,0.0388,0.699,"lm.nb","","NM_001122606.1:46"
CDH1-mRNA,-0.554,0.231,-1.01,-0.102,0.681,0.497,0.932,0.0399,0.711,"lm.nb","Regulation","NM_004360.2:535"
PSMB10-mRNA,1.11,0.462,0.203,2.01,2.16,1.15,4.04,0.04,0.711,"lm.nb","","NM_002801.2:221"
MASP1-mRNA,-1.95,0.812,-3.54,-0.355,0.259,0.0861,0.782,0.04,0.711,"lm.nb","","NM_139125.3:35"
TLR6-mRNA,0.96,0.401,0.174,1.74,1.94,1.13,3.35,0.0402,0.711,"lm.nb","TLR","NM_006068.2:2530"
IFIH1-mRNA,1.13,0.471,0.203,2.05,2.18,1.15,4.14,0.0406,0.715,"lm.nb","","NM_022168.2:185"
IFIT1-mRNA,1.37,0.578,0.24,2.5,2.59,1.18,5.68,0.0416,0.73,"lm.nb","Chemokines","NM_001548.3:1440"
CREBBP-mRNA,-0.621,0.262,-1.13,-0.107,0.65,0.456,0.928,0.0419,0.732,"lm.nb","","NM_004380.2:8855"
LILRA5-mRNA,1.67,0.708,0.286,3.06,3.19,1.22,8.35,0.0423,0.734,"lm.nb","","NM_181879.2:545"
IL3RA-mRNA,1.13,0.476,0.192,2.06,2.18,1.14,4.17,0.0424,0.734,"lm.nb","Cell Functions","NM_002183.2:745"
CEACAM1-mRNA,2.04,0.866,0.347,3.74,4.12,1.27,13.4,0.0425,0.734,"lm.nb","Adhesion","NM_001712.3:2455"
CCR6-mRNA,1.75,0.741,0.296,3.2,3.36,1.23,9.19,0.0427,0.734,"lm.nb","","NM_031409.2:935"
CFB-mRNA,1.55,0.661,0.258,2.85,2.93,1.2,7.2,0.0433,0.742,"lm.nb","","NM_001710.5:2029"
MAF-mRNA,-0.86,0.367,-1.58,-0.141,0.551,0.335,0.907,0.0438,0.747,"lm.nb","Cell Functions, T-Cell Functions","NM_005360.4:888"
IFNAR2-mRNA,0.661,0.282,0.107,1.21,1.58,1.08,2.32,0.044,0.747,"lm.nb","Chemokines","NM_000874.3:631"
CASP1-mRNA,1.15,0.495,0.181,2.12,2.22,1.13,4.35,0.045,0.76,"lm.nb","","NM_001223.3:971"
STAT4-mRNA,1.23,0.527,0.192,2.26,2.34,1.14,4.78,0.0451,0.76,"lm.nb","Chemokines, Regulation, T-Cell Functions","NM_003151.2:789"
TNF-mRNA,1.42,0.619,0.209,2.64,2.68,1.16,6.22,0.0472,0.791,"lm.nb","Interleukins, TNF Superfamily","NM_000594.2:1010"
EGR1-mRNA,-1.77,0.77,-3.28,-0.259,0.293,0.103,0.836,0.0473,0.791,"lm.nb","Senescence, T-Cell Functions","NM_001964.2:1505"
PVR-mRNA,-1.47,0.645,-2.74,-0.208,0.36,0.15,0.866,0.0483,0.805,"lm.nb","Regulation","NM_006505.3:604"
CCL18-mRNA,2.05,0.903,0.282,3.82,4.15,1.22,14.1,0.0492,0.816,"lm.nb","Chemokines","NM_002988.2:585"
RORC-mRNA,1.56,0.69,0.212,2.92,2.96,1.16,7.55,0.0495,0.819,"lm.nb","Cell Functions","NM_001001523.1:1350"
MFGE8-mRNA,-0.592,0.261,-1.1,-0.0797,0.663,0.465,0.946,0.0498,0.82,"lm.nb","Transporter Functions","NM_001114614.1:328"
FCGR2B-mRNA,1.13,0.505,0.145,2.13,2.2,1.11,4.36,0.0513,0.842,"lm.nb","Regulation","NM_001002273.1:870"
HLA-E-mRNA,0.718,0.322,0.0869,1.35,1.65,1.06,2.55,0.0527,0.858,"lm.nb","Regulation","NM_005516.4:1204"
MX1-mRNA,1.41,0.633,0.171,2.65,2.66,1.13,6.28,0.0527,0.858,"lm.nb","","NM_002462.2:1485"
TICAM2-mRNA,0.658,0.296,0.078,1.24,1.58,1.06,2.36,0.0532,0.863,"lm.nb","","NM_021649.4:3234"
HLA-DRB3-mRNA,1.15,0.52,0.134,2.17,2.23,1.1,4.51,0.0537,0.867,"lm.nb","Antigen Processing","NM_022555.3:698"
IKBKG-mRNA,-0.767,0.346,-1.44,-0.0888,0.588,0.367,0.94,0.0538,0.867,"lm.nb","","NM_003639.2:470"
ENTPD1-mRNA,1.03,0.464,0.116,1.94,2.04,1.08,3.83,0.0544,0.873,"lm.nb","","NM_001098175.1:8830"
IKBKE-mRNA,0.654,0.297,0.0716,1.24,1.57,1.05,2.36,0.0552,0.882,"lm.nb","","NM_014002.2:2470"
RIPK2-mRNA,0.664,0.304,0.0687,1.26,1.58,1.05,2.4,0.0566,0.901,"lm.nb","","NM_003821.5:1695"
CR1-mRNA,1.61,0.739,0.162,3.06,3.05,1.12,8.33,0.0573,0.908,"lm.nb","","NM_000651.4:1695"
IFNAR1-mRNA,0.68,0.312,0.0678,1.29,1.6,1.05,2.45,0.0575,0.908,"lm.nb","Pathogen Defense","NM_000629.2:3123"
CD9-mRNA,-0.63,0.292,-1.2,-0.0587,0.646,0.435,0.96,0.0589,0.926,"lm.nb","","NM_001769.2:405"
S100B-mRNA,1.43,0.663,0.132,2.73,2.7,1.1,6.63,0.0591,0.926,"lm.nb","","NM_006272.1:85"
ISG15-mRNA,1.48,0.688,0.13,2.83,2.79,1.09,7.1,0.0601,0.939,"lm.nb","","NM_005101.3:305"
PSMD7-mRNA,-0.497,0.232,-0.951,-0.0426,0.709,0.517,0.971,0.0606,0.944,"lm.nb","","NM_002811.3:580"
IL1B-mRNA,1.48,0.697,0.115,2.85,2.79,1.08,7.19,0.0625,0.969,"lm.nb","Chemokines, Cytokines, Interleukins, Pathogen Defense, Regulation","NM_000576.2:840"
MCAM-mRNA,-0.915,0.432,-1.76,-0.0674,0.53,0.295,0.954,0.0635,0.981,"lm.nb","Adhesion","NM_006500.2:1515"
SH2B2-mRNA,0.535,0.254,0.0377,1.03,1.45,1.03,2.04,0.0642,0.987,"lm.nb","Regulation","NM_020979.3:1567"
CD44-mRNA,-1.25,0.595,-2.42,-0.0876,0.419,0.187,0.941,0.0644,0.987,"lm.nb","Senescence, Transporter Functions","NM_001001392.1:429"
MIF-mRNA,-0.638,0.303,-1.23,-0.0434,0.643,0.426,0.97,0.0648,0.99,"lm.nb","","NM_002415.1:319"
IGF1R-mRNA,-1.34,0.64,-2.6,-0.0892,0.394,0.165,0.94,0.0652,0.992,"lm.nb","Senescence","NM_000875.2:455"
ADA-mRNA,1.07,0.508,0.0701,2.06,2.09,1.05,4.18,0.0653,0.992,"lm.nb","B-Cell Functions, T-Cell Functions","NM_000022.2:1300"
SMPD3-mRNA,-2,0.963,-3.89,-0.116,0.249,0.0674,0.923,0.0673,1,"lm.nb","Cell Functions","NM_018667.3:4733"
CD86-mRNA,1.43,0.692,0.0779,2.79,2.7,1.06,6.92,0.0681,1,"lm.nb","B-Cell Functions, Macrophage Functions, Regulation, T-Cell Functions","NM_175862.3:1265"
ITGB4-mRNA,-1.08,0.533,-2.13,-0.039,0.472,0.229,0.973,0.0726,1,"lm.nb","Adhesion","NM_001005731.1:4151"
CCND3-mRNA,0.618,0.307,0.0168,1.22,1.53,1.01,2.33,0.0748,1,"lm.nb","Cell Cycle","NM_001760.2:1215"
FLT3LG-mRNA,0.834,0.414,0.0223,1.65,1.78,1.02,3.13,0.0749,1,"lm.nb","Cytokines","NM_001459.3:360"
IRAK2-mRNA,0.993,0.496,0.0214,1.96,1.99,1.01,3.9,0.0762,1,"lm.nb","","NM_001570.3:1285"
CTSL-mRNA,1.06,0.531,0.0206,2.1,2.09,1.01,4.29,0.0767,1,"lm.nb","","NM_001912.4:1072"
ARG1-mRNA,-4.25,2.13,-8.43,-0.0825,0.0524,0.00291,0.944,0.0767,1,"loglinear","","NM_000045.2:505"
XCL2-mRNA,1.56,0.79,0.0127,3.11,2.95,1.01,8.63,0.0796,1,"lm.nb","Chemokines","NM_003175.3:377"
IL23A-mRNA,1.49,0.756,0.0117,2.97,2.82,1.01,7.86,0.0796,1,"lm.nb","Interleukins","NM_016584.2:411"
C4B-mRNA,0.948,0.48,0.00668,1.89,1.93,1,3.71,0.0798,1,"lm.nb","Complement","NM_001002029.3:4437"
IFI16-mRNA,0.684,0.347,0.00383,1.36,1.61,1,2.57,0.0802,1,"lm.nb","Chemokines","NM_005531.1:2255"
HLA-C-mRNA,0.923,0.471,-0.000139,1.85,1.9,1,3.59,0.0817,1,"lm.nb","Antigen Processing, Cytotoxicity, Regulation","NM_002117.4:895"
ICAM2-mRNA,0.945,0.482,-0.000774,1.89,1.92,0.999,3.71,0.0819,1,"lm.nb","Adhesion, Regulation","NM_000873.3:415"
NCR1-mRNA,1.59,0.815,-0.00512,3.19,3.01,0.996,9.12,0.0825,1,"lm.nb","Cell Functions, NK Cell Functions","NM_004829.5:602"
CCL24-mRNA,1.97,1.01,-0.00735,3.95,3.92,0.995,15.5,0.0826,1,"lm.nb","Chemokines, Regulation","NM_002991.2:18"
CXCL1-mRNA,1.54,0.795,-0.0205,3.1,2.91,0.986,8.56,0.0851,1,"lm.nb","Chemokines, Regulation","NM_001511.1:742"
IL1RL2-mRNA,-0.635,0.33,-1.28,0.0109,0.644,0.411,1.01,0.0861,1,"lm.nb","","NM_003854.2:595"
IL1RAP-mRNA,-0.733,0.383,-1.48,0.0172,0.602,0.358,1.01,0.0877,1,"lm.nb","","NM_002182.2:460"
CCL17-mRNA,1.55,0.815,-0.0466,3.15,2.93,0.968,8.87,0.0895,1,"lm.nb","Chemokines","NM_002987.2:229"
CD70-mRNA,2.01,1.07,-0.0801,4.11,4.04,0.946,17.2,0.0921,1,"lm.nb","B-Cell Functions, Cell Functions, Cytokines, T-Cell Functions, TNF Superfamily","NM_001252.2:190"
CFI-mRNA,1.21,0.643,-0.0489,2.47,2.32,0.967,5.55,0.0922,1,"lm.nb","","NM_000204.3:1780"
CD33-mRNA,0.979,0.521,-0.0431,2,1.97,0.971,4,0.0932,1,"lm.nb","","NM_001177608.1:730"
BST2-mRNA,1.12,0.597,-0.053,2.29,2.17,0.964,4.88,0.0941,1,"lm.nb","","NM_004335.2:560"
FYN-mRNA,0.946,0.506,-0.0459,1.94,1.93,0.969,3.83,0.0944,1,"lm.nb","Transporter Functions","NM_002037.3:765"
ATG16L1-mRNA,0.229,0.123,-0.0121,0.47,1.17,0.992,1.39,0.0956,1,"lm.nb","Transporter Functions","NM_198890.2:1975"
TREM2-mRNA,1.18,0.634,-0.0653,2.42,2.26,0.956,5.35,0.0963,1,"lm.nb","","NM_018965.3:611"
PTGS2-mRNA,-1.64,0.884,-3.37,0.0937,0.321,0.0966,1.07,0.0967,1,"lm.nb","Cytokines","NM_000963.1:495"
MERTK-mRNA,0.839,0.453,-0.0484,1.73,1.79,0.967,3.31,0.0969,1,"lm.nb","Transporter Functions","NM_006343.2:665"
CD99-mRNA,-0.594,0.322,-1.23,0.0366,0.662,0.428,1.03,0.0979,1,"lm.nb","","NM_002414.3:625"
IL10-mRNA,0.714,0.387,-0.0458,1.47,1.64,0.969,2.78,0.0986,1,"lm.nb","Interleukins","NM_000572.2:230"
CREB1-mRNA,0.507,0.275,-0.0333,1.05,1.42,0.977,2.07,0.0991,1,"lm.nb","","NM_004379.3:4855"
LILRB3-mRNA,0.899,0.495,-0.0711,1.87,1.86,0.952,3.65,0.103,1,"lm.nb","Regulation","NM_006864.2:2235"
A2M-mRNA,0.77,0.425,-0.063,1.6,1.71,0.957,3.04,0.103,1,"lm.nb","Chemokines","NM_000014.4:1685"
LIF-mRNA,1.61,0.888,-0.134,3.35,3.04,0.911,10.2,0.104,1,"lm.nb","Cell Functions","NM_002309.3:1240"
MYD88-mRNA,0.696,0.389,-0.0671,1.46,1.62,0.955,2.75,0.107,1,"lm.nb","TLR","NM_002468.3:2145"
PBK-mRNA,1.02,0.573,-0.102,2.14,2.03,0.931,4.42,0.109,1,"lm.nb","CT Antigen","NM_018492.2:1587"
LY96-mRNA,0.932,0.524,-0.0962,1.96,1.91,0.935,3.89,0.109,1,"lm.nb","","NM_015364.2:360"
ITCH-mRNA,-0.209,0.119,-0.442,0.0234,0.865,0.736,1.02,0.112,1,"lm.nb","","NM_001257138.1:438"
FADD-mRNA,-1.41,0.804,-2.99,0.161,0.375,0.126,1.12,0.112,1,"lm.nb","","NM_003824.2:1560"
RUNX3-mRNA,0.872,0.497,-0.102,1.85,1.83,0.932,3.59,0.113,1,"lm.nb","Regulation","NM_004350.1:2085"
PLA2G6-mRNA,-0.424,0.242,-0.897,0.0504,0.746,0.537,1.04,0.114,1,"lm.nb","Cell Functions","NM_001004426.1:1954"
ATG12-mRNA,-0.87,0.497,-1.84,0.105,0.547,0.278,1.08,0.114,1,"lm.nb","","NM_004707.2:25"
MRC1-mRNA,1.49,0.863,-0.197,3.19,2.82,0.873,9.11,0.117,1,"lm.nb","","NM_002438.2:525"
CEACAM6-mRNA,1.97,1.14,-0.267,4.21,3.92,0.831,18.5,0.118,1,"lm.nb","Adhesion","NM_002483.4:1217"
TLR3-mRNA,1.12,0.651,-0.157,2.39,2.17,0.897,5.26,0.12,1,"lm.nb","Microglial Functions, TLR","NM_003265.2:230"
IRF7-mRNA,0.786,0.458,-0.111,1.68,1.72,0.926,3.21,0.12,1,"lm.nb","","NM_001572.3:1763"
TNFRSF8-mRNA,1.05,0.613,-0.151,2.25,2.07,0.9,4.76,0.121,1,"lm.nb","TNF Superfamily","NM_152942.2:2030"
PRG2-mRNA,-0.979,0.573,-2.1,0.143,0.507,0.233,1.1,0.121,1,"lm.nb","Pathogen Defense","NM_002728.4:256"
CD200-mRNA,0.552,0.323,-0.0813,1.19,1.47,0.945,2.28,0.122,1,"lm.nb","Regulation","NM_005944.5:665"
IFNA7-mRNA,1.75,1.03,-0.266,3.77,3.37,0.832,13.7,0.123,1,"lm.nb","Interleukins","NM_021057.2:215"
TRAF2-mRNA,0.481,0.283,-0.073,1.03,1.4,0.951,2.05,0.123,1,"lm.nb","","NM_021138.3:1325"
CD1C-mRNA,0.893,0.525,-0.136,1.92,1.86,0.91,3.79,0.123,1,"lm.nb","T-Cell Functions","NM_001765.2:750"
MSR1-mRNA,0.6,0.354,-0.0934,1.29,1.52,0.937,2.45,0.124,1,"lm.nb","Cell Functions","NM_002445.3:326"
CD209-mRNA,1.6,0.948,-0.255,3.46,3.04,0.838,11,0.125,1,"lm.nb","Cell Functions","NM_021155.2:1532"
FPR2-mRNA,1.24,0.747,-0.222,2.71,2.37,0.857,6.52,0.131,1,"lm.nb","","NM_001462.3:1200"
LRP1-mRNA,-0.446,0.269,-0.973,0.0822,0.734,0.509,1.06,0.132,1,"lm.nb","","NM_002332.2:4240"
IFI35-mRNA,0.978,0.593,-0.185,2.14,1.97,0.88,4.41,0.134,1,"lm.nb","Chemokines","NM_005533.3:415"
TGFB2-mRNA,-0.692,0.42,-1.52,0.132,0.619,0.35,1.1,0.134,1,"lm.nb","Interleukins","NM_003238.2:1125"
SERPING1-mRNA,0.871,0.531,-0.17,1.91,1.83,0.889,3.76,0.135,1,"lm.nb","","NM_000062.2:305"
PDGFRB-mRNA,-0.786,0.479,-1.73,0.154,0.58,0.302,1.11,0.136,1,"lm.nb","","NM_002609.3:840"
TLR9-mRNA,1.27,0.775,-0.254,2.79,2.41,0.839,6.9,0.137,1,"lm.nb","TLR","NM_017442.2:985"
CX3CR1-mRNA,0.707,0.442,-0.16,1.57,1.63,0.895,2.98,0.144,1,"lm.nb","Chemokines, Microglial Functions","NM_001337.3:1040"
IRAK1-mRNA,-0.43,0.269,-0.958,0.0974,0.742,0.515,1.07,0.144,1,"lm.nb","","NM_001569.3:1995"
EWSR1-mRNA,-0.281,0.176,-0.627,0.0637,0.823,0.648,1.05,0.144,1,"lm.nb","Cell Functions","NM_013986.3:452"
MR1-mRNA,0.701,0.447,-0.174,1.58,1.63,0.886,2.98,0.151,1,"lm.nb","Antigen Processing","NM_001531.2:7695"
ICOSLG-mRNA,0.661,0.421,-0.165,1.49,1.58,0.892,2.8,0.151,1,"lm.nb","Cell Functions, Regulation","NM_015259.4:1190"
CD97-mRNA,1.03,0.657,-0.26,2.32,2.04,0.835,4.98,0.152,1,"lm.nb","","NM_078481.2:1370"
TAL1-mRNA,0.727,0.465,-0.184,1.64,1.66,0.88,3.11,0.152,1,"lm.nb","Regulation","NM_003189.2:4635"
STAT6-mRNA,-0.648,0.416,-1.46,0.167,0.638,0.363,1.12,0.153,1,"lm.nb","Chemokines, Regulation, T-Cell Functions","NM_003153.3:2030"
SERPINB2-mRNA,0.999,0.643,-0.261,2.26,2,0.835,4.79,0.154,1,"lm.nb","Senescence","NM_002575.1:305"
LTBR-mRNA,-0.76,0.49,-1.72,0.2,0.59,0.303,1.15,0.155,1,"lm.nb","Chemokines","NM_002342.1:1435"
LGALS3-mRNA,-0.561,0.362,-1.27,0.149,0.678,0.414,1.11,0.156,1,"lm.nb","","NM_001177388.1:495"
NEFL-mRNA,-1.46,0.952,-3.33,0.402,0.363,0.0995,1.32,0.158,1,"lm.nb","Cell Functions","NM_006158.3:3300"
NT5E-mRNA,-1.72,1.12,-3.9,0.471,0.304,0.0668,1.39,0.158,1,"lm.nb","Transporter Functions","NM_002526.2:1214"
BTK-mRNA,1.12,0.73,-0.31,2.55,2.18,0.807,5.87,0.159,1,"lm.nb","","NM_000061.1:570"
TNFRSF1A-mRNA,-0.408,0.266,-0.93,0.113,0.753,0.525,1.08,0.159,1,"lm.nb","Chemokines, TNF Superfamily","NM_001065.2:515"
ATG7-mRNA,0.182,0.119,-0.051,0.415,1.13,0.965,1.33,0.16,1,"lm.nb","Transporter Functions","NM_001136031.2:810"
APP-mRNA,-0.654,0.43,-1.5,0.189,0.636,0.355,1.14,0.163,1,"lm.nb","","NM_000484.3:1725"
IRF3-mRNA,0.298,0.196,-0.0864,0.683,1.23,0.942,1.61,0.163,1,"lm.nb","","NM_001571.5:1303"
CSF2-mRNA,1.33,0.885,-0.405,3.06,2.51,0.755,8.36,0.167,1,"lm.nb","Cytokines, Macrophage Functions, Regulation","NM_000758.2:475"
SIGIRR-mRNA,0.721,0.481,-0.221,1.66,1.65,0.858,3.17,0.168,1,"lm.nb","","NM_021805.2:469"
VEGFA-mRNA,-1.39,0.927,-3.21,0.426,0.382,0.108,1.34,0.168,1,"lm.nb","Cytokines, Leukocyte Functions","NM_001025366.1:1325"
GPI-mRNA,-0.738,0.493,-1.7,0.228,0.6,0.307,1.17,0.169,1,"lm.nb","","NM_000175.2:1695"
IRF1-mRNA,0.991,0.664,-0.311,2.29,1.99,0.806,4.9,0.17,1,"lm.nb","Chemokines, NK Cell Functions, Regulation, T-Cell Functions","NM_002198.1:510"
C5-mRNA,0.958,0.654,-0.323,2.24,1.94,0.799,4.72,0.177,1,"lm.nb","Complement","NM_001735.2:2592"
FAS-mRNA,0.458,0.312,-0.155,1.07,1.37,0.898,2.1,0.177,1,"lm.nb","B-Cell Functions, Regulation, T-Cell Functions, TNF Superfamily, Transporter Functions","NM_000043.3:90"
TXNIP-mRNA,0.538,0.37,-0.186,1.26,1.45,0.879,2.4,0.179,1,"lm.nb","","NM_006472.1:255"
MAPK3-mRNA,-0.361,0.248,-0.847,0.125,0.779,0.556,1.09,0.179,1,"lm.nb","","NM_001040056.1:580"
OSM-mRNA,0.756,0.52,-0.263,1.78,1.69,0.833,3.42,0.18,1,"lm.nb","Cell Functions","NM_020530.4:580"
TICAM1-mRNA,0.386,0.266,-0.136,0.908,1.31,0.91,1.88,0.181,1,"lm.nb","Macrophage Functions","NM_014261.1:518"
CCL27-mRNA,0.937,0.646,-0.33,2.2,1.91,0.795,4.61,0.181,1,"lm.nb","Chemokines","NM_006664.2:304"
REL-mRNA,-0.351,0.244,-0.829,0.127,0.784,0.563,1.09,0.184,1,"lm.nb","Regulation","NM_002908.2:225"
ST6GAL1-mRNA,0.876,0.609,-0.317,2.07,1.84,0.803,4.2,0.184,1,"lm.nb","","NM_003032.2:1300"
POU2AF1-mRNA,1.36,0.954,-0.508,3.23,2.57,0.703,9.39,0.187,1,"lm.nb","","NM_006235.2:1675"
IL11RA-mRNA,-0.825,0.582,-1.97,0.316,0.564,0.256,1.25,0.19,1,"lm.nb","Chemokines","NM_147162.1:400"
TNFRSF11B-mRNA,-1.31,0.928,-3.13,0.505,0.402,0.114,1.42,0.191,1,"lm.nb","TNF Superfamily","NM_002546.2:1075"
CDK1-mRNA,0.568,0.402,-0.22,1.36,1.48,0.859,2.56,0.191,1,"lm.nb","","NM_001786.4:178"
HRAS-mRNA,-0.486,0.344,-1.16,0.189,0.714,0.447,1.14,0.192,1,"lm.nb","Senescence","NM_005343.2:396"
TFRC-mRNA,0.241,0.171,-0.0942,0.577,1.18,0.937,1.49,0.192,1,"lm.nb","","NM_003234.1:1220"
CFD-mRNA,-1.26,0.895,-3.01,0.497,0.418,0.124,1.41,0.194,1,"lm.nb","","NM_001928.2:859"
ITGA2B-mRNA,-1.1,0.796,-2.66,0.456,0.465,0.158,1.37,0.199,1,"lm.nb","Adhesion","NM_000419.3:740"
IKBKB-mRNA,-0.665,0.483,-1.61,0.282,0.63,0.327,1.22,0.202,1,"lm.nb","","NM_001556.1:1995"
TNFRSF17-mRNA,1.2,0.874,-0.512,2.91,2.3,0.701,7.53,0.203,1,"lm.nb","Cell Functions, TNF Superfamily","NM_001192.2:635"
PSMB7-mRNA,0.445,0.326,-0.195,1.08,1.36,0.874,2.12,0.206,1,"lm.nb","Antigen Processing","NM_002799.2:420"
MAPK1-mRNA,-0.216,0.161,-0.531,0.0989,0.861,0.692,1.07,0.212,1,"lm.nb","","NM_138957.2:430"
NFKBIA-mRNA,0.385,0.288,-0.18,0.95,1.31,0.883,1.93,0.214,1,"lm.nb","","NM_020529.1:945"
IGF2R-mRNA,-0.525,0.394,-1.3,0.247,0.695,0.407,1.19,0.215,1,"lm.nb","","NM_000876.1:2605"
ELK1-mRNA,0.5,0.384,-0.253,1.25,1.41,0.839,2.38,0.225,1,"lm.nb","","NM_005229.3:2350"
THBD-mRNA,-0.7,0.538,-1.75,0.355,0.616,0.296,1.28,0.226,1,"lm.nb","Leukocyte Functions","NM_000361.2:1246"
NFKB1-mRNA,0.56,0.432,-0.288,1.41,1.47,0.819,2.65,0.228,1,"lm.nb","","NM_003998.2:1675"
ILF3-mRNA,-0.269,0.209,-0.678,0.139,0.83,0.625,1.1,0.229,1,"lm.nb","Chemokines","NM_001137673.1:730"
IL11-mRNA,-1.59,1.23,-4,0.825,0.333,0.0625,1.77,0.229,1,"lm.nb","B-Cell Functions, Cytokines, Interleukins, T-Cell Functions","NM_000641.2:1145"
CYLD-mRNA,0.316,0.246,-0.166,0.798,1.25,0.891,1.74,0.231,1,"lm.nb","","NM_015247.1:2890"
IL6-mRNA,1.3,1.01,-0.693,3.28,2.46,0.619,9.74,0.233,1,"lm.nb","Interleukins","NM_000600.1:220"
MUC1-mRNA,1,0.787,-0.542,2.54,2,0.687,5.83,0.236,1,"lm.nb","","NM_001018017.1:725"
CREB5-mRNA,-0.558,0.443,-1.43,0.309,0.679,0.372,1.24,0.239,1,"lm.nb","","NM_182898.2:1885"
MST1R-mRNA,-0.493,0.392,-1.26,0.276,0.71,0.417,1.21,0.24,1,"lm.nb","","NM_002447.1:3300"
RELB-mRNA,0.354,0.283,-0.201,0.909,1.28,0.87,1.88,0.243,1,"lm.nb","Regulation","NM_006509.2:250"
NOD1-mRNA,0.273,0.219,-0.156,0.702,1.21,0.898,1.63,0.244,1,"lm.nb","","NM_006092.1:3285"
PLAU-mRNA,-1.03,0.83,-2.66,0.595,0.489,0.158,1.51,0.245,1,"lm.nb","Senescence","NM_002658.2:793"
F13A1-mRNA,1.28,1.03,-0.741,3.31,2.43,0.598,9.9,0.245,1,"lm.nb","Cell Functions","NM_000129.3:3196"
TREM1-mRNA,-1.32,1.07,-3.42,0.775,0.4,0.0936,1.71,0.248,1,"lm.nb","","NM_018643.3:375"
TAPBP-mRNA,0.553,0.452,-0.332,1.44,1.47,0.794,2.71,0.252,1,"lm.nb","Antigen Processing","NM_003190.4:1536"
CSF3R-mRNA,0.592,0.485,-0.358,1.54,1.51,0.78,2.91,0.253,1,"lm.nb","Cytokines","NM_156038.2:90"
CLEC5A-mRNA,0.965,0.794,-0.592,2.52,1.95,0.663,5.74,0.255,1,"lm.nb","","NM_013252.2:615"
CD47-mRNA,0.447,0.369,-0.276,1.17,1.36,0.826,2.25,0.256,1,"lm.nb","Macrophage Functions, Regulation, T-Cell Functions, Transporter Functions","NM_001777.3:897"
CD207-mRNA,-0.679,0.561,-1.78,0.42,0.625,0.292,1.34,0.257,1,"lm.nb","","NM_015717.2:995"
CHUK-mRNA,0.157,0.13,-0.0976,0.411,1.11,0.935,1.33,0.258,1,"lm.nb","","NM_001278.3:860"
DUSP4-mRNA,0.898,0.744,-0.56,2.36,1.86,0.678,5.12,0.258,1,"lm.nb","","NM_057158.2:3115"
TLR5-mRNA,0.555,0.466,-0.359,1.47,1.47,0.78,2.77,0.264,1,"lm.nb","TLR","NM_003268.3:215"
TBK1-mRNA,-0.301,0.253,-0.797,0.196,0.812,0.575,1.15,0.266,1,"lm.nb","","NM_013254.2:1610"
CD55-mRNA,-0.543,0.461,-1.45,0.36,0.686,0.367,1.28,0.268,1,"lm.nb","","NM_000574.3:101"
MAP2K1-mRNA,0.351,0.298,-0.234,0.936,1.28,0.851,1.91,0.269,1,"lm.nb","","NM_002755.2:970"
SLC11A1-mRNA,0.486,0.414,-0.326,1.3,1.4,0.798,2.46,0.271,1,"lm.nb","Macrophage Functions","NM_000578.2:1965"
TAB1-mRNA,-0.358,0.31,-0.965,0.25,0.78,0.512,1.19,0.278,1,"lm.nb","","NM_153497.2:614"
IFITM2-mRNA,0.665,0.58,-0.471,1.8,1.59,0.722,3.49,0.281,1,"lm.nb","","NM_006435.2:390"
FCER1A-mRNA,-0.839,0.731,-2.27,0.594,0.559,0.207,1.51,0.281,1,"lm.nb","","NM_002001.2:114"
PDGFC-mRNA,-0.737,0.643,-2,0.523,0.6,0.25,1.44,0.281,1,"lm.nb","Cell Functions","NM_016205.2:1632"
TNFSF11-mRNA,-1.03,0.913,-2.82,0.763,0.491,0.142,1.7,0.29,1,"lm.nb","TNF Superfamily, Transporter Functions","NM_003701.2:490"
C8G-mRNA,0.56,0.5,-0.421,1.54,1.47,0.747,2.91,0.292,1,"lm.nb","Complement","NM_000606.2:407"
ICAM4-mRNA,0.56,0.506,-0.433,1.55,1.47,0.741,2.93,0.297,1,"lm.nb","Adhesion, Regulation","NM_001039132.1:463"
IL22RA1-mRNA,-0.421,0.384,-1.17,0.332,0.747,0.443,1.26,0.302,1,"lm.nb","Chemokines","NM_021258.2:2524"
TNFRSF11A-mRNA,0.536,0.494,-0.432,1.5,1.45,0.741,2.84,0.306,1,"lm.nb","TNF Superfamily","NM_003839.2:490"
TLR2-mRNA,0.642,0.598,-0.53,1.81,1.56,0.693,3.52,0.311,1,"lm.nb","TLR","NM_003264.3:180"
MAP3K7-mRNA,-0.199,0.189,-0.569,0.172,0.871,0.674,1.13,0.32,1,"lm.nb","","NM_145333.1:670"
IRF4-mRNA,0.804,0.765,-0.695,2.3,1.75,0.618,4.93,0.32,1,"lm.nb","B-Cell Functions, Regulation, T-Cell Functions","NM_002460.1:325"
TFE3-mRNA,-0.499,0.475,-1.43,0.433,0.708,0.371,1.35,0.321,1,"lm.nb","","NM_006521.3:2935"
IFNGR1-mRNA,-0.474,0.454,-1.36,0.415,0.72,0.389,1.33,0.323,1,"lm.nb","Cell Functions","NM_000416.1:1140"
IL24-mRNA,-1.23,1.18,-3.54,1.08,0.427,0.0861,2.11,0.324,1,"lm.nb","Cytokines, Interleukins","NM_181339.1:1016"
SAA1-mRNA,1.11,1.07,-0.994,3.21,2.16,0.502,9.28,0.328,1,"lm.nb","","NM_199161.1:135"
MAP2K4-mRNA,0.306,0.296,-0.275,0.887,1.24,0.827,1.85,0.328,1,"lm.nb","","NM_003010.2:2830"
APOE-mRNA,0.664,0.643,-0.596,1.92,1.58,0.662,3.8,0.329,1,"lm.nb","Transporter Functions","NM_000041.2:96"
TYK2-mRNA,0.234,0.227,-0.211,0.68,1.18,0.864,1.6,0.33,1,"lm.nb","Cytokines, Pathogen Defense, Regulation","NM_003331.3:485"
THBS1-mRNA,0.54,0.525,-0.488,1.57,1.45,0.713,2.97,0.33,1,"lm.nb","Antigen Processing, Cell Cycle, Regulation","NM_003246.2:3465"
TP53-mRNA,0.339,0.331,-0.309,0.988,1.27,0.807,1.98,0.332,1,"lm.nb","T-Cell Functions","NM_000546.2:1330"
IL6ST-mRNA,0.29,0.283,-0.265,0.844,1.22,0.832,1.8,0.332,1,"lm.nb","Chemokines","NM_002184.2:2505"
CD1A-mRNA,0.61,0.601,-0.569,1.79,1.53,0.674,3.45,0.337,1,"lm.nb","Cell Functions","NM_001763.2:1815"
CD24-mRNA,-0.58,0.574,-1.71,0.546,0.669,0.307,1.46,0.339,1,"lm.nb","","NM_013230.2:95"
MAPK14-mRNA,-0.217,0.215,-0.639,0.205,0.86,0.642,1.15,0.339,1,"lm.nb","","NM_001315.1:450"
TNFRSF12A-mRNA,-0.775,0.77,-2.28,0.734,0.584,0.205,1.66,0.34,1,"lm.nb","TNF Superfamily","NM_016639.1:575"
COLEC12-mRNA,0.611,0.607,-0.58,1.8,1.53,0.669,3.48,0.341,1,"lm.nb","","NM_130386.2:900"
PIK3CD-mRNA,0.423,0.422,-0.404,1.25,1.34,0.756,2.38,0.342,1,"lm.nb","","NM_005026.3:2978"
ATM-mRNA,0.444,0.443,-0.425,1.31,1.36,0.745,2.49,0.343,1,"lm.nb","Cell Cycle","NM_000051.3:30"
MME-mRNA,0.85,0.852,-0.819,2.52,1.8,0.567,5.73,0.344,1,"lm.nb","Cell Functions","NM_000902.2:5059"
TNFRSF13C-mRNA,0.713,0.715,-0.689,2.11,1.64,0.62,4.33,0.345,1,"lm.nb","Regulation, TNF Superfamily","NM_052945.3:789"
IL13RA1-mRNA,-0.465,0.47,-1.39,0.456,0.725,0.383,1.37,0.348,1,"lm.nb","Cytokines, T-Cell Functions","NM_001560.2:1230"
CCL19-mRNA,1.04,1.06,-1.04,3.11,2.05,0.487,8.65,0.353,1,"lm.nb","Chemokines, Regulation","NM_006274.2:401"
NLRC5-mRNA,0.533,0.546,-0.537,1.6,1.45,0.689,3.04,0.354,1,"lm.nb","","NM_032206.4:860"
CD79A-mRNA,0.733,0.784,-0.804,2.27,1.66,0.573,4.82,0.374,1,"lm.nb","","NM_001783.3:695"
MEF2C-mRNA,0.591,0.636,-0.656,1.84,1.51,0.635,3.58,0.377,1,"lm.nb","","NM_002397.3:2445"
FN1-mRNA,0.572,0.616,-0.636,1.78,1.49,0.644,3.43,0.378,1,"lm.nb","Senescence","NM_212482.1:1776"
NCAM1-mRNA,0.615,0.663,-0.685,1.92,1.53,0.622,3.77,0.378,1,"lm.nb","","NM_000615.5:1620"
TNFSF10-mRNA,0.481,0.523,-0.545,1.51,1.4,0.685,2.84,0.382,1,"lm.nb","Cell Cycle, Cytokines, Regulation, TNF Superfamily","NM_003810.2:115"
CCL22-mRNA,0.851,0.927,-0.965,2.67,1.8,0.512,6.35,0.382,1,"lm.nb","Chemokines, Pathogen Defense","NM_002990.3:797"
MAP4K2-mRNA,-0.251,0.274,-0.788,0.286,0.84,0.579,1.22,0.384,1,"lm.nb","","NM_004579.2:1610"
TPSAB1-mRNA,-0.572,0.629,-1.81,0.662,0.673,0.286,1.58,0.387,1,"lm.nb","Cell Functions","NM_003294.3:579"
VEGFC-mRNA,0.692,0.764,-0.806,2.19,1.62,0.572,4.56,0.389,1,"lm.nb","","NM_005429.2:565"
UBC-mRNA,-0.197,0.217,-0.623,0.23,0.873,0.649,1.17,0.389,1,"lm.nb","","NM_021009.3:1875"
F12-mRNA,-0.308,0.343,-0.98,0.363,0.808,0.507,1.29,0.392,1,"lm.nb","","NM_000505.3:1862"
BID-mRNA,0.454,0.509,-0.543,1.45,1.37,0.686,2.73,0.395,1,"lm.nb","Cell Cycle, Regulation","NM_001196.2:1875"
F2RL1-mRNA,-0.326,0.37,-1.05,0.398,0.798,0.483,1.32,0.4,1,"lm.nb","Macrophage Functions, T-Cell Functions","NM_005242.3:940"
NOTCH1-mRNA,0.309,0.353,-0.383,1,1.24,0.767,2,0.404,1,"lm.nb","Regulation","NM_017617.3:735"
CD59-mRNA,-0.49,0.563,-1.59,0.613,0.712,0.331,1.53,0.407,1,"lm.nb","","NM_000611.4:730"
BCL2L1-mRNA,0.199,0.228,-0.249,0.646,1.15,0.841,1.57,0.407,1,"lm.nb","","NM_001191.2:260"
NUP107-mRNA,0.225,0.259,-0.284,0.733,1.17,0.821,1.66,0.409,1,"lm.nb","Cell Cycle","NM_020401.2:1002"
RELA-mRNA,0.143,0.166,-0.182,0.469,1.1,0.881,1.38,0.41,1,"lm.nb","","NM_021975.2:360"
PECAM1-mRNA,0.515,0.602,-0.666,1.7,1.43,0.63,3.24,0.415,1,"lm.nb","Transporter Functions","NM_000442.3:1365"
IL18-mRNA,-0.359,0.422,-1.19,0.467,0.78,0.44,1.38,0.416,1,"lm.nb","Interleukins, NK Cell Functions, T-Cell Functions","NM_001562.2:48"
ANXA1-mRNA,0.505,0.597,-0.666,1.68,1.42,0.63,3.19,0.42,1,"lm.nb","Transporter Functions","NM_000700.1:515"
STAT5B-mRNA,0.222,0.266,-0.299,0.743,1.17,0.813,1.67,0.425,1,"lm.nb","Chemokines, Regulation","NM_012448.3:200"
FEZ1-mRNA,-0.66,0.798,-2.22,0.904,0.633,0.214,1.87,0.43,1,"lm.nb","Cell Functions","NM_005103.4:426"
BCL10-mRNA,-0.142,0.176,-0.486,0.202,0.906,0.714,1.15,0.439,1,"lm.nb","","NM_003921.2:1250"
ITGB1-mRNA,-0.407,0.509,-1.41,0.592,0.754,0.377,1.51,0.445,1,"lm.nb","Adhesion, Regulation","NM_033666.2:2000"
STAT3-mRNA,0.145,0.184,-0.216,0.505,1.11,0.861,1.42,0.452,1,"lm.nb","Chemokines, Regulation","NM_139276.2:4535"
ITGA6-mRNA,-0.515,0.663,-1.82,0.785,0.7,0.284,1.72,0.457,1,"lm.nb","Adhesion","NM_000210.1:3065"
TNFSF15-mRNA,0.364,0.471,-0.559,1.29,1.29,0.679,2.44,0.459,1,"lm.nb","Chemokines, TNF Superfamily","NM_001204344.1:2338"
RRAD-mRNA,0.665,0.867,-1.03,2.36,1.59,0.488,5.14,0.463,1,"lm.nb","Cell Functions","NM_004165.1:960"
S100A7-mRNA,-0.616,0.817,-2.22,0.984,0.652,0.215,1.98,0.47,1,"lm.nb","","NM_002963.2:69"
CCL20-mRNA,-0.64,0.855,-2.32,1.04,0.642,0.201,2.05,0.474,1,"lm.nb","Chemokines","NM_004591.1:35"
IL4R-mRNA,-0.258,0.346,-0.936,0.42,0.836,0.523,1.34,0.475,1,"lm.nb","Cytokines, T-Cell Functions","NM_000418.2:705"
CTSG-mRNA,-0.848,1.14,-3.09,1.39,0.556,0.117,2.63,0.478,1,"lm.nb","Pathogen Defense, Regulation","NM_001911.2:160"
POU2F2-mRNA,0.391,0.538,-0.664,1.45,1.31,0.631,2.72,0.486,1,"lm.nb","","NM_002698.2:908"
CCL2-mRNA,0.426,0.595,-0.74,1.59,1.34,0.599,3.01,0.492,1,"lm.nb","Chemokines","NM_002982.3:123"
PLAUR-mRNA,0.441,0.617,-0.768,1.65,1.36,0.587,3.14,0.493,1,"lm.nb","","NM_001005376.1:440"
RPS6-mRNA,0.204,0.288,-0.36,0.768,1.15,0.779,1.7,0.497,1,"lm.nb","Cell Functions","NM_001010.2:171"
ECSIT-mRNA,0.0998,0.143,-0.181,0.381,1.07,0.882,1.3,0.504,1,"lm.nb","","NM_001142464.2:1318"
S100A12-mRNA,0.439,0.634,-0.803,1.68,1.36,0.573,3.21,0.506,1,"lm.nb","","NM_005621.1:260"
MEFV-mRNA,0.313,0.461,-0.59,1.22,1.24,0.664,2.32,0.514,1,"lm.nb","","NM_000243.2:1162"
NRP1-mRNA,0.149,0.221,-0.283,0.582,1.11,0.822,1.5,0.515,1,"lm.nb","Cell Functions","NM_003873.5:370"
ITGA1-mRNA,0.285,0.43,-0.558,1.13,1.22,0.679,2.19,0.524,1,"lm.nb","Adhesion, NK Cell Functions, T-Cell Functions","NM_181501.1:1875"
CASP8-mRNA,0.317,0.489,-0.641,1.27,1.25,0.641,2.42,0.533,1,"lm.nb","","NM_001228.4:301"
JAM3-mRNA,-0.373,0.588,-1.53,0.778,0.772,0.347,1.72,0.541,1,"lm.nb","","NM_032801.3:890"
MICA-mRNA,-0.227,0.361,-0.935,0.481,0.854,0.523,1.4,0.545,1,"lm.nb","Regulation","NM_000247.1:550"
CD34-mRNA,0.262,0.423,-0.567,1.09,1.2,0.675,2.13,0.551,1,"lm.nb","Regulation","NM_001025109.1:1580"
NOD2-mRNA,-0.316,0.513,-1.32,0.69,0.803,0.4,1.61,0.553,1,"lm.nb","Cytokines","NM_022162.1:4080"
TNFRSF10C-mRNA,0.466,0.758,-1.02,1.95,1.38,0.494,3.87,0.554,1,"lm.nb","TNF Superfamily","NM_003841.3:682"
ALCAM-mRNA,0.371,0.604,-0.814,1.56,1.29,0.569,2.94,0.555,1,"lm.nb","Adhesion","NM_001627.3:789"
TGFB1-mRNA,-0.337,0.552,-1.42,0.744,0.792,0.374,1.68,0.557,1,"lm.nb","Interleukins, Regulation","NM_000660.3:1260"
GATA3-mRNA,0.379,0.639,-0.874,1.63,1.3,0.546,3.1,0.568,1,"lm.nb","Cell Functions","NM_001002295.1:2835"
C3-mRNA,0.462,0.789,-1.08,2.01,1.38,0.472,4.02,0.572,1,"lm.nb","Regulation","NM_000064.2:4396"
ATF2-mRNA,-0.0923,0.158,-0.402,0.217,0.938,0.757,1.16,0.573,1,"lm.nb","","NM_001256090.1:336"
CEBPB-mRNA,-0.167,0.309,-0.772,0.439,0.891,0.586,1.36,0.603,1,"lm.nb","","NM_005194.2:1420"
JAK1-mRNA,0.0985,0.183,-0.26,0.457,1.07,0.835,1.37,0.603,1,"lm.nb","Cytokines, Regulation","NM_002227.1:285"
CCL21-mRNA,-0.512,0.96,-2.39,1.37,0.701,0.19,2.59,0.607,1,"lm.nb","Chemokines, Regulation","NM_002989.2:180"
CMA1-mRNA,-0.654,1.25,-3.11,1.8,0.636,0.116,3.48,0.614,1,"lm.nb","Regulation","NM_001836.2:561"
BLNK-mRNA,0.261,0.516,-0.751,1.27,1.2,0.594,2.42,0.625,1,"lm.nb","","NM_013314.2:930"
HLA-DOB-mRNA,0.39,0.776,-1.13,1.91,1.31,0.456,3.76,0.628,1,"lm.nb","Antigen Processing, Cytokines","NM_002120.3:230"
SMAD3-mRNA,0.226,0.46,-0.674,1.13,1.17,0.627,2.18,0.634,1,"lm.nb","Regulation","NM_005902.3:4220"
ATG5-mRNA,-0.137,0.288,-0.701,0.427,0.91,0.615,1.34,0.646,1,"lm.nb","","NM_004849.2:1104"
TNFRSF10B-mRNA,-0.378,0.796,-1.94,1.18,0.77,0.261,2.27,0.647,1,"lm.nb","TNF Superfamily","NM_003842.3:565"
CDKN1A-mRNA,0.149,0.316,-0.47,0.768,1.11,0.722,1.7,0.649,1,"lm.nb","Cell Cycle, Regulation, Senescence","NM_000389.2:1975"
ARG2-mRNA,-0.276,0.592,-1.44,0.885,0.826,0.369,1.85,0.652,1,"lm.nb","","NM_001172.3:1150"
EPCAM-mRNA,-0.445,0.982,-2.37,1.48,0.735,0.194,2.79,0.662,1,"lm.nb","Adhesion, Cell Functions","NM_002354.1:415"
LAMP1-mRNA,-0.19,0.424,-1.02,0.641,0.877,0.493,1.56,0.665,1,"lm.nb","Transporter Functions","NM_005561.3:2070"
SPP1-mRNA,-0.431,0.967,-2.33,1.46,0.742,0.199,2.76,0.667,1,"lm.nb","Cytokines","NM_000582.2:760"
CXCL2-mRNA,0.409,0.928,-1.41,2.23,1.33,0.376,4.69,0.669,1,"lm.nb","Chemokines, Regulation","NM_002089.3:854"
COL3A1-mRNA,-0.217,0.493,-1.18,0.75,0.861,0.44,1.68,0.671,1,"lm.nb","Regulation","NM_000090.3:180"
IFI27-mRNA,0.229,0.534,-0.817,1.28,1.17,0.568,2.42,0.678,1,"lm.nb","Chemokines","NM_005532.3:390"
IL1A-mRNA,-0.457,1.07,-2.56,1.64,0.728,0.17,3.12,0.68,1,"lm.nb","Cytokines, Interleukins","NM_000575.3:1085"
PNMA1-mRNA,-0.133,0.319,-0.758,0.493,0.912,0.591,1.41,0.688,1,"lm.nb","","NM_006029.4:1565"
CD46-mRNA,0.148,0.359,-0.557,0.852,1.11,0.68,1.81,0.691,1,"lm.nb","","NM_172350.1:365"
RAG1-mRNA,0.337,0.84,-1.31,1.98,1.26,0.404,3.95,0.697,1,"lm.nb","B-Cell Functions, T-Cell Functions","NM_000448.2:2300"
ENG-mRNA,0.193,0.48,-0.748,1.13,1.14,0.595,2.19,0.698,1,"lm.nb","","NM_001114753.1:1480"
CXCL5-mRNA,0.874,2.2,-3.45,5.19,1.83,0.0917,36.6,0.701,1,"loglinear","Chemokines","NM_002994.3:250"
CT45A1-mRNA,0.346,0.875,-1.37,2.06,1.27,0.387,4.17,0.702,1,"lm.nb","CT Antigen","NM_001017417.1:866"
MAP2K2-mRNA,0.099,0.251,-0.394,0.592,1.07,0.761,1.51,0.703,1,"lm.nb","","NM_030662.2:1325"
PRKCE-mRNA,-0.182,0.467,-1.1,0.732,0.881,0.468,1.66,0.705,1,"lm.nb","Macrophage Functions","NM_005400.2:1695"
CD63-mRNA,-0.186,0.487,-1.14,0.769,0.879,0.453,1.7,0.711,1,"lm.nb","","NM_001780.4:350"
IL34-mRNA,-0.189,0.496,-1.16,0.784,0.877,0.447,1.72,0.712,1,"lm.nb","Interleukins","NM_152456.1:860"
IL6R-mRNA,-0.13,0.343,-0.801,0.542,0.914,0.574,1.46,0.714,1,"lm.nb","Cytokines","NM_000565.2:993"
CXCR2-mRNA,0.324,0.858,-1.36,2.01,1.25,0.39,4.01,0.714,1,"lm.nb","Chemokines, Regulation","NM_001557.2:2055"
TNFAIP3-mRNA,0.205,0.546,-0.864,1.27,1.15,0.549,2.42,0.715,1,"lm.nb","TNF Superfamily","NM_006290.2:260"
C1QBP-mRNA,0.119,0.323,-0.514,0.752,1.09,0.7,1.68,0.721,1,"lm.nb","Chemokines","NM_001212.3:745"
KIT-mRNA,-0.29,0.791,-1.84,1.26,0.818,0.279,2.4,0.723,1,"lm.nb","Cell Functions","NM_000222.2:2644"
STAT2-mRNA,0.182,0.503,-0.804,1.17,1.13,0.573,2.25,0.726,1,"lm.nb","Chemokines, Regulation","NM_005419.2:1965"
YTHDF2-mRNA,-0.0796,0.221,-0.512,0.353,0.946,0.701,1.28,0.727,1,"lm.nb","","NM_001172828.1:275"
EP300-mRNA,-0.0782,0.224,-0.517,0.36,0.947,0.699,1.28,0.735,1,"lm.nb","","NM_001429.2:715"
USP9Y-mRNA,-0.267,0.766,-1.77,1.23,0.831,0.293,2.35,0.735,1,"lm.nb","Cell Functions","NM_004654.3:85"
CD3EAP-mRNA,-0.159,0.478,-1.1,0.777,0.896,0.468,1.71,0.747,1,"lm.nb","Regulation","NM_012099.1:555"
ITGB3-mRNA,0.159,0.482,-0.785,1.1,1.12,0.58,2.15,0.75,1,"lm.nb","Adhesion","NM_000212.2:4485"
REPS1-mRNA,-0.0988,0.303,-0.693,0.495,0.934,0.619,1.41,0.752,1,"lm.nb","Cell Functions","NM_001128617.2:1288"
BCL6-mRNA,-0.0933,0.296,-0.674,0.488,0.937,0.627,1.4,0.76,1,"lm.nb","Regulation","NM_001706.2:675"
ITGA2-mRNA,0.139,0.453,-0.749,1.03,1.1,0.595,2.04,0.766,1,"lm.nb","Adhesion","NM_002203.2:475"
C1S-mRNA,-0.18,0.589,-1.33,0.974,0.883,0.397,1.96,0.767,1,"lm.nb","Complement","NM_001734.2:775"
TIRAP-mRNA,0.0809,0.268,-0.444,0.606,1.06,0.735,1.52,0.769,1,"lm.nb","","NM_148910.2:661"
PSEN1-mRNA,0.0679,0.227,-0.377,0.513,1.05,0.77,1.43,0.772,1,"lm.nb","Cell Functions","NM_000021.2:900"
THY1-mRNA,-0.115,0.391,-0.881,0.651,0.923,0.543,1.57,0.775,1,"lm.nb","","NM_006288.2:135"
CDH5-mRNA,0.143,0.496,-0.829,1.11,1.1,0.563,2.16,0.78,1,"lm.nb","","NM_001795.3:3405"
PYCARD-mRNA,0.105,0.373,-0.627,0.836,1.08,0.648,1.78,0.785,1,"lm.nb","","NM_013258.3:714"
CXCL3-mRNA,0.305,1.1,-1.86,2.47,1.24,0.276,5.53,0.788,1,"lm.nb","Chemokines, Regulation","NM_002090.2:540"
BMI1-mRNA,-0.0824,0.304,-0.678,0.514,0.944,0.625,1.43,0.793,1,"lm.nb","","NM_005180.5:1145"
CD164-mRNA,0.133,0.504,-0.856,1.12,1.1,0.553,2.17,0.799,1,"lm.nb","","NM_006016.4:2575"
TFEB-mRNA,0.0622,0.248,-0.424,0.548,1.04,0.746,1.46,0.808,1,"lm.nb","","NM_007162.2:2026"
DPP4-mRNA,-0.205,0.827,-1.83,1.42,0.868,0.282,2.67,0.81,1,"lm.nb","Macrophage Functions, Regulation, T-Cell Functions","NM_001935.3:2700"
ITGA5-mRNA,-0.157,0.639,-1.41,1.1,0.897,0.376,2.14,0.812,1,"lm.nb","Adhesion","NM_002205.2:925"
CD58-mRNA,0.0455,0.186,-0.32,0.411,1.03,0.801,1.33,0.813,1,"lm.nb","","NM_001779.2:478"
CARD11-mRNA,-0.254,1.04,-2.3,1.79,0.839,0.203,3.46,0.813,1,"lm.nb","Regulation","NM_032415.2:1075"
HLA-DQA1-mRNA,0.776,3.26,-5.62,7.17,1.71,0.0204,144,0.817,1,"loglinear","Antigen Processing","NM_002122.3:261"
TTK-mRNA,0.0868,0.366,-0.631,0.804,1.06,0.646,1.75,0.818,1,"lm.nb","","NM_003318.3:1200"
CD38-mRNA,0.226,0.961,-1.66,2.11,1.17,0.317,4.32,0.819,1,"lm.nb","B-Cell Functions, Regulation, T-Cell Functions","NM_001775.2:460"
CD276-mRNA,-0.136,0.608,-1.33,1.06,0.91,0.398,2.08,0.829,1,"lm.nb","Regulation","NM_001024736.1:2120"
AKT3-mRNA,-0.0916,0.414,-0.902,0.719,0.938,0.535,1.65,0.83,1,"lm.nb","Cell Functions","NM_181690.1:755"
BIRC5-mRNA,0.101,0.456,-0.793,0.995,1.07,0.577,1.99,0.83,1,"lm.nb","Cell Cycle","NM_001168.2:1215"
HLA-DQB1-mRNA,0.628,2.89,-5.05,6.3,1.55,0.0303,78.9,0.833,1,"loglinear","Antigen Processing","NM_002123.3:384"
NFATC3-mRNA,0.0628,0.291,-0.507,0.633,1.04,0.704,1.55,0.834,1,"lm.nb","Regulation","NM_004555.2:2190"
MAPK11-mRNA,-0.138,0.639,-1.39,1.11,0.909,0.382,2.16,0.834,1,"lm.nb","","NM_002751.5:1310"
IL1RN-mRNA,0.134,0.646,-1.13,1.4,1.1,0.456,2.64,0.84,1,"lm.nb","Cytokines, Interleukins","NM_000577.3:480"
S100A8-mRNA,-0.137,0.664,-1.44,1.16,0.909,0.369,2.24,0.841,1,"lm.nb","","NM_002964.3:115"
HLA-DRB4-mRNA,-0.673,3.35,-7.25,5.9,0.627,0.00658,59.8,0.845,1,"loglinear","Antigen Processing","NM_021983.4:194"
CXCL6-mRNA,0.371,1.87,-3.3,4.04,1.29,0.101,16.5,0.848,1,"loglinear","Chemokines, Regulation","NM_002993.3:539"
NFKB2-mRNA,-0.0996,0.559,-1.2,0.996,0.933,0.437,1.99,0.863,1,"lm.nb","","NM_002502.2:825"
ANP32B-mRNA,0.0644,0.366,-0.653,0.782,1.05,0.636,1.72,0.864,1,"lm.nb","Cell Functions","NM_006401.2:660"
DUSP6-mRNA,-0.105,0.605,-1.29,1.08,0.93,0.409,2.12,0.867,1,"lm.nb","","NM_001946.2:1535"
CXCL12-mRNA,0.138,0.809,-1.45,1.72,1.1,0.367,3.3,0.868,1,"lm.nb","Chemokines","NM_000609.5:210"
ATG10-mRNA,0.0813,0.489,-0.878,1.04,1.06,0.544,2.06,0.872,1,"lm.nb","Transporter Functions","NM_001131028.1:985"
PIN1-mRNA,0.0504,0.306,-0.549,0.65,1.04,0.684,1.57,0.873,1,"lm.nb","","NM_006221.2:434"
ABL1-mRNA,0.0262,0.164,-0.296,0.348,1.02,0.815,1.27,0.877,1,"lm.nb","Cell Cycle, Regulation, Senescence","NM_005157.3:3200"
IRF5-mRNA,0.0648,0.408,-0.734,0.864,1.05,0.601,1.82,0.877,1,"lm.nb","Senescence","NM_002200.3:1845"
TRAF3-mRNA,0.0316,0.222,-0.403,0.466,1.02,0.756,1.38,0.89,1,"lm.nb","","NM_145725.1:1795"
PSEN2-mRNA,0.0668,0.492,-0.898,1.03,1.05,0.537,2.04,0.895,1,"lm.nb","Macrophage Functions","NM_000447.2:915"
MAPKAPK2-mRNA,0.0163,0.12,-0.219,0.252,1.01,0.859,1.19,0.895,1,"lm.nb","","NM_004759.3:710"
SELE-mRNA,-0.109,0.834,-1.74,1.53,0.927,0.298,2.88,0.899,1,"lm.nb","Regulation","NM_000450.2:1505"
CXCR1-mRNA,0.0704,0.562,-1.03,1.17,1.05,0.49,2.25,0.903,1,"lm.nb","Chemokines, Regulation","NM_000634.2:1950"
MS4A2-mRNA,0.0562,0.456,-0.837,0.95,1.04,0.56,1.93,0.905,1,"lm.nb","Chemokines","NM_000139.3:661"
MAP3K1-mRNA,0.0496,0.413,-0.761,0.86,1.04,0.59,1.82,0.907,1,"lm.nb","","NM_005921.1:2525"
TANK-mRNA,-0.0229,0.226,-0.466,0.42,0.984,0.724,1.34,0.921,1,"lm.nb","","NM_004180.2:110"
C1R-mRNA,0.0465,0.458,-0.852,0.945,1.03,0.554,1.92,0.921,1,"lm.nb","Complement","NM_001733.4:760"
AXL-mRNA,-0.0518,0.517,-1.07,0.962,0.965,0.478,1.95,0.922,1,"lm.nb","","NM_021913.2:2190"
SMAD2-mRNA,-0.0292,0.325,-0.666,0.607,0.98,0.63,1.52,0.93,1,"lm.nb","Cell Functions","NM_005901.5:1678"
CCL11-mRNA,0.0805,0.991,-1.86,2.02,1.06,0.275,4.06,0.937,1,"lm.nb","Chemokines","NM_002986.2:378"
HSD11B1-mRNA,0.0684,0.855,-1.61,1.74,1.05,0.328,3.35,0.938,1,"lm.nb","Cell Functions","NM_181755.1:155"
IL1RL1-mRNA,-0.0627,0.798,-1.63,1.5,0.957,0.324,2.83,0.939,1,"lm.nb","","NM_016232.4:700"
HMGB1-mRNA,0.0152,0.208,-0.393,0.423,1.01,0.762,1.34,0.943,1,"lm.nb","Regulation","NM_002128.4:208"
SPA17-mRNA,0.0336,0.463,-0.874,0.941,1.02,0.546,1.92,0.944,1,"lm.nb","CT Antigen","NM_017425.3:175"
IL1R1-mRNA,-0.0336,0.504,-1.02,0.955,0.977,0.492,1.94,0.948,1,"lm.nb","","NM_000877.2:4295"
CCL14-mRNA,0.0435,0.717,-1.36,1.45,1.03,0.389,2.73,0.953,1,"lm.nb","Chemokines","NM_032963.3:274"
SPINK5-mRNA,-0.0587,0.972,-1.96,1.85,0.96,0.256,3.6,0.953,1,"lm.nb","Regulation","NM_006846.3:2595"
CD81-mRNA,0.0141,0.261,-0.497,0.525,1.01,0.709,1.44,0.958,1,"lm.nb","Regulation","NM_004356.3:735"
SBNO2-mRNA,0.0112,0.309,-0.594,0.617,1.01,0.662,1.53,0.972,1,"lm.nb","Macrophage Functions","NM_014963.2:2002"
MAP3K5-mRNA,-0.011,0.321,-0.64,0.618,0.992,0.642,1.54,0.973,1,"lm.nb","","NM_005923.3:1760"
ATF1-mRNA,-0.00493,0.189,-0.375,0.365,0.997,0.771,1.29,0.98,1,"lm.nb","","NM_005171.2:710"
NFATC1-mRNA,-0.00553,0.273,-0.541,0.53,0.996,0.687,1.44,0.984,1,"lm.nb","Regulation","NM_172389.1:1984"
RUNX1-mRNA,0.00783,0.404,-0.785,0.8,1.01,0.581,1.74,0.985,1,"lm.nb","Regulation","NM_001754.4:635"
IL8-mRNA,-0.0218,1.17,-2.31,2.27,0.985,0.202,4.81,0.986,1,"lm.nb","Chemokines, Cytokines, Interleukins, Pathogen Defense, Regulation","NM_000584.2:25"
ULBP2-mRNA,-0.00498,0.381,-0.752,0.742,0.997,0.594,1.67,0.99,1,"lm.nb","Regulation","NM_025217.2:905"
IL1R2-mRNA,0.00195,0.554,-1.08,1.09,1,0.472,2.12,0.997,1,"lm.nb","Cytokines","NM_173343.1:113"
TRAF6-mRNA,-0.000246,0.164,-0.321,0.321,1,0.8,1.25,0.999,1,"lm.nb","","NM_145803.1:1839"
